# Supplementary material for: The cell envelope of Staphylococcus aureus selectively controls the sorting of virulence factors
Source: Nat Commun. 2021 Oct 26;12:6193. doi: 10.1038/s41467-021-26517-z (PMC8548510; doi:10.1038/s41467-021-26517-z)
Supplement: Supplementary file 4 — Supplementary Data 1 [file 41467_2021_26517_MOESM4_ESM.xlsx]

## Sheet: Whole genome screen
Screen summary (number of genes)
	Input	Output- Increased LukA	Output- decreased LukA	Notes
Primary	1920	161	121
Secondary	286	28	38	Four mutants whose results need to be repeated were added to the secondary screen
Tertiary	42			Some mutants are excluded for the tertiary screen (known regulators, mutants with severe growth defect)
Summary of secondary screen hits
Tn_library	Gene_name	Gene_locus	Protein	Mean	SD	Reasons not in the tertiary screen	Hits in the tertiary screen	Tertiary-Surface-24h-LukA	Tertiary-Supernatant-24h-LukF	Tertiary-Supernatant-24h-Hla	Quaternary-Surface-5h-LukA	Quaternary-Supernatant-5h-LukA	Quaternary-Supernatant-5h-Hla	Quaternary-Supernatant-5h-LukF	Quaternary-Surface-8h-LukA	Quaternary-Supernatant-8h-LukA	Quaternary-Supernatant-8h-Hla	Quaternary-Supernatant-8h-LukF	Conclusion
NE1622	saeR	SAUSA300_0691	DNA-binding response regulator SaeR	0.0694695	0.0257359	(Nygaard et al., 2010)
NE1555	codY	SAUSA300_1148	transcriptional repressor CodY	0.0788227	0.0190253	(Mylnek et al., 2018)
NE1300	lukA	SAUSA300_1975	Aerolysin/leukocidin family protein (lukA)	0.0813814	0.0329778	Target
NE1296	saeS	SAUSA300_0690	sensor histidine kinase SaeS	0.0996968	0.0763413	(Nygaard et al., 2010)
NE229		SAUSA300_1119	Dihydroxyacetone kinase family / dihydroxyacetone kinase family / Predicted kinase	0.10349	0.0300113		1	0.343625	0.122179	1.29584									Influence all leukocidins
NE1193	sarA	SAUSA300_0605	accessory regulator A (sarA)	0.114013	0.0795628	(Cheung & Projan, 1994)
NE292	ilvE	SAUSA300_0539	branched-chain amino acid aminotransferase (ilvE)	0.14135	0.0516666	(Stenz et al., 2011)
NE865	lepA	SAUSA300_1544	GTP-binding protein LepA	0.162226	0.0223693		2	0.511523	0.582349	1.45385									Not significant
NE1735		SAUSA300_1118	hypothetical protein (Uncharacterized conserved protein YloU, alkaline shock protein (Asp23) family)	0.21393	0.0451425		3	0.434764	0.767868	1.64427	0.268222	0.153869	0.491515	0.182106	0.905286	0.200055	0.842676	0.239809	Influence all leukocidins
NE1531	pdxT	SAUSA300_0505	glutamine amidotransferase subunit PdxT	0.242485	0.103357	Growth defect
NE1607	rsbU	SAUSA300_2025	sigma-B regulation protein (rsbU)	0.243481	0.108804	(Palma & Cheung, 2001)
NE592	atpA	SAUSA300_2060	ATP synthase F1, alpha subunit (atpA)	0.261247	0.121451	Growth defect
NE1360	fmtC/mprF	SAUSA300_1255	oxacillin resistance-related FmtC protein (fmtC)	0.269096	0.039082		4	0.129453	1.06304	1.05936	0.914192	0.309597	1.88093	1.1774	0.752052	0.108864	1.60896	1.10854	Influence LukAB secretion
NE912	clpP	SAUSA300_0752	ATP-dependent Clp protease proteolytic subunit (clpP)	0.303513	0.154146	Growth defect
NE978	pyrD	SAUSA300_2526	dihydroorotate dehydrogenase (pyrD)	0.332847	0.0861627		5	0.4921	0.370928	1.55946									Influence all leukocidins
NE1494	rnc	SAUSA300_1126	ribonuclease III (rnc)	0.339418	0.173599		6	0.100229	0.40379	1.414	0.115879	0.221652	1.07053	0.884047	0.0602485	0.0581206	1.04639	0.915998	Potential transcriptional regulator; not complemented
NE1304		SAUSA300_2326	transcription regulatory protein	0.361328	0.135646		7	0.703436	0.705664	0.875934									Not significant
NE1495	murA	SAUSA300_2055	UDP-N-acetylglucosamine 1-carboxyvinyltransferase (murA)	0.36195	0.0665412		8	0.265345	0.191594	0.599593									Influence all leukocidins
NE1758	pdhB	SAUSA300_0994	pyruvate dehydrogenase E1 component, beta subunit (pdhB)	0.379455	0.127162		9	0.52636	0.973432	1.90483									Not significant
NE1173		SAUSA300_1792	hypothetical protein: uncharacterized membrane protein	0.382969	0.109395		10	0.147285	2.03925	1.15249	0.327461	0.467693	0.591008	0.869357	0.560268	0.344668	0.857239	0.6113	Potential transcriptional regulator; not complemented
NE481	ompR	SAUSA300_0645	DNA-binding response regulator (ompR)	0.387266	0.0379801		11	0.376656	0.753708	1.58723	0.510693	0.300242	0.906182	0.279916	0.724083	0.132655	0.926876	0.103767	Influence all leukocidins
NE456		SAUSA300_1019	Cell fate regulator YlbF, YheA/YmcA/DUF963 family (controls sporulation, competence, biofilm development) [Signal transduction mechanisms]	0.39311	0.118544		12	0.887333	0.413836	2.86747									Influence all leukocidins
NE1072		SAUSA300_0673	cobalamin synthesis protein/P47K family protein	0.395203	0.161986		13	0.331457	0.277093	3.71259	0.159514	0.275161	0.907958	0.0612203	0.36358	0.140025	1.0667	0.0998377	Influence all leukocidins
NE64	hemG	SAUSA300_1781	protoporphyrinogen oxidase (hemG)	0.396922	0.0513553		14	0.592259	0.352383	5.05312									Influence all leukocidins
NE140		SAUSA300_1440	DUF	0.398756	0.0894719		15	0.00662676	1.41322	1.84892	0.120338	0.194142	0.921124	1.3154	0.121469	0.0679544	1.07484	1.66364	Phenotype disappeared after transduction
NE603	moeA	SAUSA300_2224	molybdopterin biosynthesis protein A (moeA)	0.400776	0.0476642		16	0.680524	1.03702	3.90714									Not significant
NE1756	graS	SAUSA300_0646	sensor histidine kinase	0.401575	0.119895		17	0.55114	0.473847	3.31721									Not significant
NE645	vraF	SAUSA300_0647	ABC transporter, ATP-binding protein	0.416134	0.0715431		18	0.560757	0.380442	3.11663									Not significant
NE1872	rsbV	SAUSA300_2024	anti-sigma-B factor, antagonist (rsbV)	0.416328	0.141048	(Palma & Cheung, 2001)
NE418		SAUSA300_2363	cation efflux family protein	0.426607	0.0942353		19	0.0252372	1.43183	2.29559	0.0982234	0.12573	0.769358	1.14565	0.086716	0.0421875	0.950753	1.11225	Phenotype disappeared after transduction
NE1404	mreC	SAUSA300_1605	rod shape-determining protein MreC	0.436822	0.13179		20	0.557774	0.458183	0.674327									Influence all leukocidins
NE1262		SAUSA300_1984	hypothetical protein (putative membrane protein)	0.46408	0.384037		21	0.180635	0.0892767	0.468068	0.248324	0.0285204	0.0209004	0.0275573	0.254832	0.00885125	0.0931495	0.0261673	Influence all leukocidins
NE1532	agrA	SAUSA300_1992	accessory gene regulator protein A (agrA)	0.46652	0.180235	(Peng et al., 1988)
NE945	brnQ	SAUSA300_0188	branched-chain amino acid transport system II carrier protein (brnQ)	0.467293	0.115767	Bottom of the list
NE431		SAUSA300_0621	iron-dependent repressor	0.484744	0.0897114	Bottom of the list
NE1443		SAUSA300_1747	conserved hypothetical protein (unknown)	0.48856	0.149134	Bottom of the list
NE604	esaC	SAUSA300_0284	protein EsaC	0.492565	0.100274	Bottom of the list
NE1509		SAUSA300_0630	ABC transporter ATP-binding protein	0.495575	0.165473	Growth defect
NE1601	tcaR	SAUSA300_2303	transcriptional regulator TcaR	2.86468	0.742263		1	1.15702			1.43484	1.23792	1.2629	1.19232	1.15813	1.07444	1.23801	1.4499	Not significant
NE1549	yphA	SAUSA300_0692	hypothetical protein (Uncharacterized membrane protein YphA)	2.82085	0.847158		2	0.99428			0.643377	0.953428	1.65126	0.754588	1.02013	1.12116	1.73119	0.711289	Not significant
NE404		SAUSA300_0474	putative endoribonuclease L-PSP	2.74742	0.525762		3	0.770361											Not significant
NE389		SAUSA300_1906	DUF domain	2.54459	0.45346		4	0.958408			0.671558	1.17826	1.66657	0.700651	1.08124	0.752167	1.22184	1.12935	Not significant
NE1897		SAUSA300_1789	hypothetical protein (DUF)	2.48557	0.416565		5	0.541923			0.948153	0.840141	0.771271	0.798985	1.30548	1.28321	1.16348	1.00002	Not significant
NE462	ltaA	SAUSA300_0917	putative membrane protein	2.16765	0.528488		6	0.979534			0.878637	0.758982	0.171199	0.617092	1.04795	0.406818	0.246629	0.937666	Not significant
NE741		SAUSA300_0894	oligopeptide ABC transporter, ATP-binding protein	1.97301	0.223148		7	0.809975											Not significant
NE724		SAUSA300_0719	iron compound ABC transporter, permease protein	1.84425	0.0129114		8	0.760263											Not significant
NE740	truB	SAUSA300_1164	tRNA pseudouridine synthase B (truB)	1.82285	0.351157		9	0.460656											Not significant
NE718	ilvD	SAUSA300_2006	dihydroxy-acid dehydratase (ilvD)	1.78159	0.0775178		10	0.599459											Not significant
NE1894		SAUSA300_1908	hypothetical protein (acterial PH domain)	1.77354	0.212135		11	0.213549											Not significant
NE40		SAUSA300_1174	DUF and ACT domain - regulating metabolic activity of enzymes	1.76574	0.25696		12	0.862884											Not significant
NE1720		SAUSA300_0583	hypothetical protein (DUF)	1.74898	0.245974		13	0.417857											Not significant
NE725		SAUSA300_0377	putative lipoprotein	1.70046	0.225792		14	0.478452											Not significant
NE750	purD	SAUSA300_0976	phosphoribosylamine--glycine ligase (purD)	1.6984	0.284077		15	0.639603											Not significant
NE788	trkA	SAUSA300_0988	potassium uptake protein (trkA)	1.65974	0.371633		16	0.581883											Not significant
NE700		SAUSA300_0664	Unkown	1.63973	0.136708		17	0.862878											Not significant
NE31	yuxK	SAUSA300_2093	Predicted thiol-disulfide oxidoreductase (YuxK)	1.63436	0.0759048		18	0.731876											Not significant
NE755	gntR	SAUSA300_1170	transcriptional regulator, GntR family	1.63362	0.116641		19	0.762884											Not significant
NE712	rsfS	SAUSA300_1551	ribosome silencing factor RsfS	1.62149	0.102064		20	0.709812											Not significant
NE30		SAUSA300_0600	hydrolase, haloacid dehalogenase-like family	1.60708	0.139825		21	0.833895											Not significant
NE33		SAUSA300_2589	LPXTG-motif cell wall surface anchor family protein	1.58726	0.447476	Bottom of the list													Not significant
NE1697		SAUSA300_1338	hypothetical protein (unknown)	1.57207	0.5235	Bottom of the list
NE1877		SAUSA300_0824	hypothetical protein (CorC_HlyC is a transporter associated domain)	1.56045	0.308732	Bottom of the list
NE390	gltB	SAUSA300_0445	glutamate synthase, large subunit (gltB)	1.54818	0.464363	Bottom of the list
NE394	oppF	SAUSA300_0893	oligopeptide ABC transporter, ATP-binding protein (oppF)	1.53463	0.350163	Bottom of the list
NE1890		SAUSA300_1422	phiSLT ORF65-like protein	1.5267	0.086367	Bottom of the list
NE43	ureF	SAUSA300_2242	urease accessory protein UreF	1.52125	0.445018	Bottom of the list
Note: numbers show relative signal compared to WT.
References:
Cheung, A. L., & Projan, S. J. (1994). Cloning and sequencing of sarA of Staphylococcus aureus, a gene required for the expression of agr. Journal of bacteriology, 176(13), 4168–4172.
Mlynek, K. D., Sause, W. E., Moormeier, D. E., Sadykov, M. R., Hill, K. R., Torres, V. J., Bayles, K. W., & Brinsmade, S. R. (2018). Nutritional Regulation of the Sae Two-Component System by CodY in Staphylococcus aureus. Journal of bacteriology, 200(8), e00012-18.
Nygaard, T. K., Pallister, K. B., Ruzevich, P., Griffith, S., Vuong, C., & Voyich, J. M. (2010). SaeR binds a consensus sequence within virulence gene promoters to advance USA300 pathogenesis. The Journal of infectious diseases, 201(2), 241–254.
Palma, M., & Cheung, A. L. (2001). sigma(B) activity in Staphylococcus aureus is controlled by RsbU and an additional factor(s) during bacterial growth. Infection and immunity, 69(12), 7858–7865.
Peng, H. L., Novick, R. P., Kreiswirth, B., Kornblum, J., & Schlievert, P. (1988). Cloning, characterization, and sequencing of an accessory gene regulator (agr) in Staphylococcus aureus. Journal of bacteriology, 170(9), 4365–4372.
Stenz, L., Francois, P., Whiteson, K., Wolz, C., Linder, P., & Schrenzel, J. (2011). The CodY pleiotropic repressor controls virulence in gram-positive pathogens. FEMS immunology and medical microbiology, 62(2), 123–139. https://doi.org/10.1111/j.1574-695X.2011.00812.x

## Sheet: Targeted screen
Gene_name	Tn_library	Gene_locus	Protein	Primary-Supernatant-5h-LukA	Primary-Supernatant-5h-Hla	Primary-Surface-5h-LukA	Primary-Surface-24h-LukA	Secondary-Surface-5h-LukA	Tertiary-Supernatant-4h-LukA-1	Tertiary-Supernatant-4h-LukA-2	Tertiary-Supernatant-4h-Hla-1	Tertiary-Supernatant-4h-Hla-2	Tertiary-Supernatant-4h-LukF-1	Tertiary-Supernatant-4h-LukF-2	Tertiary-Surface-4h-LukA-1	Tertiary-Surface-4h-LukA-2
spsA	NE535	SAUSA300_0867	signal peptidase IA	0.807708	1.04383	0.875555	0.582383
secA2	NE66	SAUSA300_2584	preprotein translocase, secA protein	0.652562	0.79117	1.10003	0.559428
tatC	NE426	SAUSA300_0347	Sec-independent protein translocase TatC	0.82402	1.23395	1.0689	0.423798
tatA	NE1650	SAUSA300_0348	twin arginine-targeting protein translocase	0.531938	1.06892	1.06658	0.654335
yajC	NE995	SAUSA300_1594	preprotein translocase subunit YajC	0.616024	0.872053	1.09559	0.932607
esaA	NE383	SAUSA300_0279	Putative membrane protein	0.120132	0.909168	0.394352	0.183956	0.3821	0.517073	0.845528	0.660937	1	0.62753	1.66802	0.937255	0.954248
essB	NE878	SAUSA300_0282	ESAT-6 secretion machinery protein EssB	0.540192	0.566758	1.0443	0.556411
essC	NE148	SAUSA300_0283	EssC protein	1.98086	1.15255	0.927338	1.01005	0.581756	0.902439	1.04878	1.14062	1.41406	1.68826	2.03644	0.998693	0.91634
srtA	NE1787	SAUSA300_2467	sortase	0.901453	2.67051	0.962693	0.80711
floA	NE184	SAUSA300_1533	UPF0365 protein	0.437668	0.906084	1.06098	0.673483
crtM	NE1444	SAUSA300_2499	Dehydrosqualene synthase	0.326341	0.880939	0.61642	0.795106
crtN	NE382	SAUSA300_2498	Dehydrosqualene desaturase	0.749058	1.19444	0.53535	0.741218
tagB	NE1374	SAUSA300_0626	teichoic acid biosynthesis protein	0.241712	1.41333	0.695426	0.735893	1.00344
tagX	NE1055	SAUSA300_0627	teichoic acid biosynthesis protein X	0.310819	1.32412	1.11709	0.896889
lgt	NE1905	SAUSA300_0744	Prolipoprotein diacylglyceryl transferase	0.432045	0.714259	1.20989	0.676866
ypfP	NE1663	SAUSA300_0918	Processive diacylglycerol beta-glucosyltransferase	0.0993104	1.6233	1.38022	0.803963	1.40792	0.488618	0.493496	1.14844	0.583594	1.80972	1.66397	1.23007	1.38562
atl	NE460	SAUSA300_0955	autolysin	1.65011	1.67668	0.552516	1.38411	0.476764	1.21138	1.39837	1.05469	1.92969	1.14575	1.03239	0.55817	0.583007
mecA	NE1868	SAUSA300_0032	penicillin-binding protein 2'	0.588682	3.13575	0.699788	1.19414
dsbA	NE73	SAUSA300_2354	Putative lipoprotein (Disulfide bond protein A)	0.415228	1.03054	0.827101	1.49021
lrgA	NE1438	SAUSA300_0256	Antiholin-like protein LrgA	0.875641	2.03256	0.80095	2.89444
lrgB	NE1726	SAUSA300_0257	Antiholin-like protein LrgB	0.249782	1.47373	0.796382	3.19481	0.958692
cidA	NE1692	SAUSA300_2479	Holin-like protein CidA	0.580462	1.32991	0.804728	3.05983
cidB	NE935	SAUSA300_2478	Holin-like protein cidB	0.223403	0.8829	0.802663	2.84733	0.956971
Strain			Proteins	Primary-Supernatant-5h-LukA		Primary-Bacterial cell-5h-LukA
∆psmα,β			Phenol-soluble modulins	0.839216		0.801802
∆psmα,β ∆hld			Phenol-soluble modulins and delta toxin	0.968627		0.641892
∆psmα,β ∆hld ∆pmt			Phenol-soluble modulins, delta toxin, and ﻿phenol-soluble modulin transporter	1.21961		0.885135
Note: numbers show relative signal compared to WT.
