# Supplementary material for: The cell envelope of Staphylococcus aureus selectively controls the sorting of virulence factors
Source: Nat Commun. 2021 Oct 26;12:6193. doi: 10.1038/s41467-021-26517-z (PMC8548510; doi:10.1038/s41467-021-26517-z)
Supplement: Supplementary file 5 — Supplementary Data 2 [file 41467_2021_26517_MOESM5_ESM.xlsx]

## Sheet: Protein PSMs
MajorityproteinIDs	Fastaheaders	∆lukAB24_1	∆lukAB24_2	∆lukAB24_3	∆lukAB5_1	∆lukAB5_2	∆lukAB5_3	WT24_1	WT24_2	WT24_3	WT5_1	WT5_2	WT5_3	Location	∆lukAB	WT
Q2FFA2;A0A0H3KHT5;A0A0E1VNT7	>sp|Q2FFA2|LUKL2_STAA3 Uncharacterized leukocidin-like protein 2 OS=Staphylococcus aureus (strain USA300) GN=SAUSA300_1975 PE=3 SV=1;>tr|A0A0H3KHT5|A0A0H3KHT5_STAAE Leukocidin/hemolysin toxin family S subunit OS=Staphylococcus aureus (strain Newman) GN=luk	23	11	14	29	25	27	594	726	697	439	351	352	Extracellular	21.5	526.5
A6QIG2	>sp|A6QIG2|OMP7_STAAE 65 kDa membrane protein OS=Staphylococcus aureus (strain Newman) GN=NWMN_1872 PE=1 SV=1	414	409	499	510	455	447	408	506	344	524	418	430	Cytoplasmic/Membrane	455.667	438.333
A0A0H2XHY4	>tr|A0A0H2XHY4|A0A0H2XHY4_STAA3 Penicillin-binding protein 2 OS=Staphylococcus aureus (strain USA300) GN=mecA PE=4 SV=1	246	441	485	280	305	279	352	386	425	333	345	320	Cytoplasmic/Membrane	339.333	360.167
A0A0H3KJ61;A0A0H2XI01;A0A0E1VX01	>tr|A0A0H3KJ61|A0A0H3KJ61_STAAE N-acetylmuramoyl-L-alanine amidase domain protein OS=Staphylococcus aureus (strain Newman) GN=NWMN_2543 PE=4 SV=1;>tr|A0A0H2XI01|A0A0H2XI01_STAA3 N-acetylmuramoyl-L-alanine amidase domain protein OS=Staphylococcus aureus (st	196	297	408	117	106	94	234	389	326	137	127	129	Extracellular	203	223.667
Q2FFA3;A0A0H3K9N1;A0A0E1VR14	>sp|Q2FFA3|LUKL1_STAA3 Uncharacterized leukocidin-like protein 1 OS=Staphylococcus aureus (strain USA300) GN=SAUSA300_1974 PE=3 SV=1;>tr|A0A0H3K9N1|A0A0H3K9N1_STAAE Leukocidin/hemolysin toxin family F subunit OS=Staphylococcus aureus (strain Newman) GN=luk	4	1	4	5	7	4	291	319	298	136	112	114	Extracellular	4.16667	211.667
A0A0H3KEG7;A0A0H2XEL7;A0A0E1VNV2	>tr|A0A0H3KEG7|A0A0H3KEG7_STAAE Secretory antigen SsaA OS=Staphylococcus aureus (strain Newman) GN=NWMN_2199 PE=4 SV=1;>tr|A0A0H2XEL7|A0A0H2XEL7_STAA3 Secretory antigen SsaA OS=Staphylococcus aureus (strain USA300) GN=ssaA PE=4 SV=1;>tr|A0A0E1VNV2|A0A0E1VN	122	185	146	243	238	160	221	200	195	215	224	152	Extracellular	182.333	201.167
Q2FE79;A6QJQ7;A0A0E1VQA6	>sp|Q2FE79|SBI_STAA3 Immunoglobulin-binding protein sbi OS=Staphylococcus aureus (strain USA300) GN=sbi PE=3 SV=1;>sp|A6QJQ7|SBI_STAAE Immunoglobulin-binding protein sbi OS=Staphylococcus aureus (strain Newman) GN=sbi PE=3 SV=1;>tr|A0A0E1VQA6|A0A0E1VQA6_ST	78	135	164	162	166	198	134	179	173	199	221	243	Unknown	150.5	191.5
A0A0H3K5Z1;A0A0H2XKC1;A0A0E1VNB4	>tr|A0A0H3K5Z1|A0A0H3K5Z1_STAAE 5-nucleotidase, lipoprotein e(P4) family protein OS=Staphylococcus aureus (strain Newman) GN=NWMN_0249 PE=4 SV=1;>tr|A0A0H2XKC1|A0A0H2XKC1_STAA3 5-nucleotidase, lipoprotein e(P4) family OS=Staphylococcus aureus (strain USA	117	183	164	202	213	236	167	185	171	189	210	203	Unknown	185.833	187.5
Q2FJ92;A6QEK0;A0A0E1VM52	>sp|Q2FJ92|EFTU_STAA3 Elongation factor Tu OS=Staphylococcus aureus (strain USA300) GN=tuf PE=3 SV=1;>sp|A6QEK0|EFTU_STAAE Elongation factor Tu OS=Staphylococcus aureus (strain Newman) GN=tuf PE=3 SV=1;>tr|A0A0E1VM52|A0A0E1VM52_STAA3 Elongation factor Tu O	142	150	149	157	133	153	183	181	151	156	158	153	Cytoplasmic	147.333	163.667
Q2FK44;A0A0H3K6G9;A0A0E1VNW9	>sp|Q2FK44|PFLB_STAA3 Formate acetyltransferase OS=Staphylococcus aureus (strain USA300) GN=pflB PE=3 SV=1;>tr|A0A0H3K6G9|A0A0H3K6G9_STAAE Formate acetyltransferase OS=Staphylococcus aureus (strain Newman) GN=pflB PE=4 SV=1;>tr|A0A0E1VNW9|A0A0E1VNW9_STAA3	132	202	218	77	63	66	282	153	160	74	77	63	Cytoplasmic	126.333	134.833
A0A0H2XI72;A0A0H3K6P1;A0A0E1VL97	>tr|A0A0H2XI72|A0A0H2XI72_STAA3 Triacylglycerol lipase OS=Staphylococcus aureus (strain USA300) GN=SAUSA300_0320 PE=4 SV=1;>tr|A0A0H3K6P1|A0A0H3K6P1_STAAE Truncated triacylglycerol lipase OS=Staphylococcus aureus (strain Newman) GN=geh PE=4 SV=1;>tr|A0A0E1	197	99	127	71	85	59	125	142	108	60	91	59	Extracellular	106.333	97.5
A0A0H3KBK6;A0A0H2XHX6;A0A0E1VJE4	>tr|A0A0H3KBK6|A0A0H3KBK6_STAAE Glyceraldehyde-3-phosphate dehydrogenase OS=Staphylococcus aureus (strain Newman) GN=gapA PE=3 SV=1;>tr|A0A0H2XHX6|A0A0H2XHX6_STAA3 Glyceraldehyde-3-phosphate dehydrogenase OS=Staphylococcus aureus (strain USA300) GN=gap PE=	70	101	79	64	48	49	102	126	102	91	82	78	Cytoplasmic	68.5	96.8333
Q2FIK4;A6QF98;A0A0E1VTI5	>sp|Q2FIK4|EMP_STAA3 Extracellular matrix protein-binding protein emp OS=Staphylococcus aureus (strain USA300) GN=emp PE=3 SV=1;>sp|A6QF98|EMP_STAAE Extracellular matrix protein-binding protein emp OS=Staphylococcus aureus (strain Newman) GN=ssp PE=1 SV=1;	70	65	73	104	92	99	73	112	84	104	111	94	Cellwall	83.8333	96.3333
Q2FDM1;A0A0H3KAT9;A0A0E1VPK4	>sp|Q2FDM1|ISAB_STAA3 Immunodominant staphylococcal antigen B OS=Staphylococcus aureus (strain USA300) GN=isaB PE=3 SV=1;>tr|A0A0H3KAT9|A0A0H3KAT9_STAAE Immunodominant antigen B OS=Staphylococcus aureus (strain Newman) GN=isaB PE=4 SV=1;>tr|A0A0E1VPK4|A0A0	125	148	126	47	51	60	95	164	122	37	49	54	Extracellular	92.8333	86.8333
A0A0H3K7D0;A0A0H2XHT7;A0A0E1VKN7	>tr|A0A0H3K7D0|A0A0H3K7D0_STAAE Histidine-containing phosphocarrier protein OS=Staphylococcus aureus (strain Newman) GN=NWMN_0949 PE=4 SV=1;>tr|A0A0H2XHT7|A0A0H2XHT7_STAA3 Phosphocarrier protein HPr OS=Staphylococcus aureus (strain USA300) GN=ptsH PE=4 SV=	168	62	35	48	53	84	59	214	41	53	68	75	Cytoplasmic	75	85
Q2FG40;A0A0H3K8Q4;A0A0E1VIR3	>sp|Q2FG40|KPYK_STAA3 Pyruvate kinase OS=Staphylococcus aureus (strain USA300) GN=pyk PE=3 SV=1;>tr|A0A0H3K8Q4|A0A0H3K8Q4_STAAE Pyruvate kinase OS=Staphylococcus aureus (strain Newman) GN=pykA PE=3 SV=1;>tr|A0A0E1VIR3|A0A0E1VIR3_STAA3 Pyruvate kinase OS=St	88	98	99	60	62	57	97	101	89	75	77	57	Cytoplasmic	77.3333	82.6667
Q2FJM6;A0A0H3K695;A0A0E1VLE2	>sp|Q2FJM6|IMDH_STAA3 Inosine-5-monophosphate dehydrogenase OS=Staphylococcus aureus (strain USA300) GN=guaB PE=3 SV=1;>tr|A0A0H3K695|A0A0H3K695_STAAE Inosine-5-monophosphate dehydrogenase OS=Staphylococcus aureus (strain Newman) GN=guaB PE=3 SV=1;>tr|A0	87	82	94	72	59	70	113	97	70	72	71	55	Cytoplasmic	77.3333	79.6667
Q2FJ93;A0A0E1VK34;A6QEJ9	>sp|Q2FJ93|EFG_STAA3 Elongation factor G OS=Staphylococcus aureus (strain USA300) GN=fusA PE=3 SV=3;>tr|A0A0E1VK34|A0A0E1VK34_STAA3 Elongation factor G OS=Staphylococcus aureus subsp. aureus USA300_TCH959 GN=fusA PE=3 SV=1;>sp|A6QEJ9|EFG_STAAE Elongation f	68	89	107	60	56	52	83	99	80	82	68	54	Cytoplasmic	72	77.6667
Q2FH36;A0A0H3KGD3;A0A0E1VJP6	>sp|Q2FH36|CSPA_STAA3 Cold shock protein CspA OS=Staphylococcus aureus (strain USA300) GN=cspA PE=3 SV=1;>tr|A0A0H3KGD3|A0A0H3KGD3_STAAE Major cold-shock protein CspA OS=Staphylococcus aureus (strain Newman) GN=cspA PE=4 SV=1;>tr|A0A0E1VJP6|A0A0E1VJP6_STAA	69	80	61	68	84	83	78	83	75	84	64	64	Cytoplasmic	74.1667	74.6667
Q2FJ97;A0A0H3K6G0;A0A0E1VM47	>sp|Q2FJ97|RPOC_STAA3 DNA-directed RNA polymerase subunit beta OS=Staphylococcus aureus (strain USA300) GN=rpoC PE=3 SV=2;>tr|A0A0H3K6G0|A0A0H3K6G0_STAAE DNA-directed RNA polymerase subunit beta OS=Staphylococcus aureus (strain Newman) GN=rpoC PE=3 SV=1;	64	82	94	63	54	70	73	73	62	61	75	66	Cytoplasmic	71.1667	68.3333
Q2FJ98;A6QEJ4;A0A0E1VK28	>sp|Q2FJ98|RPOB_STAA3 DNA-directed RNA polymerase subunit beta OS=Staphylococcus aureus (strain USA300) GN=rpoB PE=3 SV=2;>sp|A6QEJ4|RPOB_STAAE DNA-directed RNA polymerase subunit beta OS=Staphylococcus aureus (strain Newman) GN=rpoB PE=3 SV=1;>tr|A0A0E1VK	56	67	85	58	55	63	66	71	66	60	61	61	Cytoplasmic	64	64.1667
Q2FJH7;A0A0H3KAZ4;A0A0E1VVH0	>sp|Q2FJH7|SLE1_STAA3 N-acetylmuramoyl-L-alanine amidase sle1 OS=Staphylococcus aureus (strain USA300) GN=sle1 PE=3 SV=1;>tr|A0A0H3KAZ4|A0A0H3KAZ4_STAAE N-acetylmuramoyl-L-alanine amidase aaa OS=Staphylococcus aureus (strain Newman) GN=NWMN_0429 PE=4 SV=1;	33	45	58	50	49	50	48	53	64	49	60	60	Cellwall	47.5	55.6667
Q2FHT6;A0A0H3K7L0;A0A0E1VSD6	>sp|Q2FHT6|THIO_STAA3 Thioredoxin OS=Staphylococcus aureus (strain USA300) GN=trxA PE=3 SV=1;>tr|A0A0H3K7L0|A0A0H3K7L0_STAAE Thioredoxin OS=Staphylococcus aureus (strain Newman) GN=trxA PE=3 SV=1;>tr|A0A0E1VSD6|A0A0E1VSD6_STAA3 Thioredoxin OS=Staphylococcu	93	37	26	28	35	42	37	122	31	30	42	47	Cytoplasmic	43.5	51.5
A0A0H3KJ25;A0A0H2XHG3;A0A0E1VMH9	>tr|A0A0H3KJ25|A0A0H3KJ25_STAAE Probable malate:quinone oxidoreductase OS=Staphylococcus aureus (strain Newman) GN=mqo PE=3 SV=1;>tr|A0A0H2XHG3|A0A0H2XHG3_STAA3 Probable malate:quinone oxidoreductase OS=Staphylococcus aureus (strain USA300) GN=mqo PE=3 SV=	43	49	49	38	42	38	43	63	47	44	49	39	Cellwall	43.1667	47.5
Q2FF24;A6QIU7;A0A0E1VUK3	>sp|Q2FF24|ATPB_STAA3 ATP synthase subunit beta OS=Staphylococcus aureus (strain USA300) GN=atpD PE=3 SV=1;>sp|A6QIU7|ATPB_STAAE ATP synthase subunit beta OS=Staphylococcus aureus (strain Newman) GN=atpD PE=3 SV=1;>tr|A0A0E1VUK3|A0A0E1VUK3_STAA3 ATP syntha	35	42	34	39	42	53	49	52	44	46	43	42	Cytoplasmic/Membrane	40.8333	46
Q2FG18;A6QHQ3;A0A0E1VQL3	>sp|Q2FG18|RS4_STAA3 30S ribosomal protein S4 OS=Staphylococcus aureus (strain USA300) GN=rpsD PE=3 SV=1;>sp|A6QHQ3|RS4_STAAE 30S ribosomal protein S4 OS=Staphylococcus aureus (strain Newman) GN=rpsD PE=3 SV=1;>tr|A0A0E1VQL3|A0A0E1VQL3_STAA3 30S ribosomal	34	44	36	42	39	43	42	56	38	37	53	49	Cytoplasmic	39.6667	45.8333
A0A0H2XFK0	>tr|A0A0H2XFK0|A0A0H2XFK0_STAA3 Panton-Valentine leukocidin, LukF-PV OS=Staphylococcus aureus (strain USA300) GN=lukF-PV PE=4 SV=1	60	72	70	79	70	44	36	59	48	45	31	44	Extracellular	65.8333	43.8333
A0A0E1VJG8;A0A0H2XES4;A0A0H3KF30	>tr|A0A0E1VJG8|A0A0E1VJG8_STAA3 Ribonucleoside-diphosphate reductase OS=Staphylococcus aureus subsp. aureus USA300_TCH959 GN=HMPREF0776_1739 PE=3 SV=1;>tr|A0A0H2XES4|A0A0H2XES4_STAA3 Ribonucleoside-diphosphate reductase OS=Staphylococcus aureus (strain USA	39	48	47	34	37	36	44	44	43	48	49	34	Cytoplasmic	40.1667	43.6667
Q2FIL7;A6QF85;A0A0E1VTL2	>sp|Q2FIL7|ENO_STAA3 Enolase OS=Staphylococcus aureus (strain USA300) GN=eno PE=3 SV=1;>sp|A6QF85|ENO_STAAE Enolase OS=Staphylococcus aureus (strain Newman) GN=eno PE=3 SV=1;>tr|A0A0E1VTL2|A0A0E1VTL2_STAA3 Enolase OS=Staphylococcus aureus subsp. aureus USA	47	43	57	26	28	35	58	49	59	31	32	28	Cytoplasmic	39.3333	42.8333
Q2FG27;A6QHP5;A0A0E1VIP3	>sp|Q2FG27|ACKA_STAA3 Acetate kinase OS=Staphylococcus aureus (strain USA300) GN=ackA PE=3 SV=1;>sp|A6QHP5|ACKA_STAAE Acetate kinase OS=Staphylococcus aureus (strain Newman) GN=ackA PE=3 SV=1;>tr|A0A0E1VIP3|A0A0E1VIP3_STAA3 Acetate kinase OS=Staphylococcus	39	45	47	33	36	27	50	39	42	47	43	31	Cytoplasmic	37.8333	42
Q2FHN5;A6QGA4;A0A0E1VI43	>sp|Q2FHN5|CARB_STAA3 Carbamoyl-phosphate synthase large chain OS=Staphylococcus aureus (strain USA300) GN=carB PE=3 SV=1;>sp|A6QGA4|CARB_STAAE Carbamoyl-phosphate synthase large chain OS=Staphylococcus aureus (strain Newman) GN=carB PE=3 SV=1;>tr|A0A0E1VI	27	34	43	30	33	32	39	32	40	35	44	33	Cytoplasmic	33.1667	37.1667
Q2FIM0;A6QF82;A0A0E1VLF9	>sp|Q2FIM0|PGK_STAA3 Phosphoglycerate kinase OS=Staphylococcus aureus (strain USA300) GN=pgk PE=3 SV=1;>sp|A6QF82|PGK_STAAE Phosphoglycerate kinase OS=Staphylococcus aureus (strain Newman) GN=pgk PE=3 SV=1;>tr|A0A0E1VLF9|A0A0E1VLF9_STAA3 Phosphoglycerate k	43	45	46	20	22	22	52	53	50	22	19	23	Cytoplasmic	33	36.5
Q2FHK6;A6QGD2;A0A0E1VKB1	>sp|Q2FHK6|ACP_STAA3 Acyl carrier protein OS=Staphylococcus aureus (strain USA300) GN=acpP PE=3 SV=1;>sp|A6QGD2|ACP_STAAE Acyl carrier protein OS=Staphylococcus aureus (strain Newman) GN=acpP PE=3 SV=1;>tr|A0A0E1VKB1|A0A0E1VKB1_STAA3 Acyl carrier protein O	41	18	16	27	37	42	17	63	21	33	41	42	Cytoplasmic	30.1667	36.1667
Q2FF22;A6QIU9;A0A0E1VK76	>sp|Q2FF22|ATPA_STAA3 ATP synthase subunit alpha OS=Staphylococcus aureus (strain USA300) GN=atpA PE=3 SV=1;>sp|A6QIU9|ATPA_STAAE ATP synthase subunit alpha OS=Staphylococcus aureus (strain Newman) GN=atpA PE=3 SV=1;>tr|A0A0E1VK76|A0A0E1VK76_STAA3 ATP synt	32	34	46	41	46	51	35	31	35	35	40	37	Cytoplasmic	41.6667	35.5
A0A0H3K828;A0A0H2XFH8;A0A0E1VID8	>tr|A0A0H3K828|A0A0H3K828_STAAE Pyruvate dehydrogenase E1 component, beta subunit OS=Staphylococcus aureus (strain Newman) GN=phdB PE=4 SV=1;>tr|A0A0H2XFH8|A0A0H2XFH8_STAA3 Pyruvate dehydrogenase E1 component, beta subunit OS=Staphylococcus aureus (strain	36	45	35	34	31	26	41	40	35	29	36	31	Cytoplasmic	34.5	35.3333
A0A0H3KCS5;A0A0H2XI32;A0A0E1VJI0	>tr|A0A0H3KCS5|A0A0H3KCS5_STAAE Penicillin binding protein 2 OS=Staphylococcus aureus (strain Newman) GN=pbpB PE=4 SV=1;>tr|A0A0H2XI32|A0A0H2XI32_STAA3 Penicillin binding protein 2 OS=Staphylococcus aureus (strain USA300) GN=pbp2 PE=4 SV=1;>tr|A0A0E1VJI0|A	28	28	39	31	35	35	26	36	37	38	31	37	Cytoplasmic/Membrane	32.6667	34.1667
A0A0H3KC41;A0A0H2XJG3;A0A0E1VKJ6	>tr|A0A0H3KC41|A0A0H3KC41_STAAE Dihydrolipoamide acetyltransferase component of pyruvate dehydrogenase complex OS=Staphylococcus aureus (strain Newman) GN=pdhC PE=3 SV=1;>tr|A0A0H2XJG3|A0A0H2XJG3_STAA3 Dihydrolipoamide acetyltransferase component of pyruva	30	39	43	28	25	22	38	41	35	34	31	23	Cytoplasmic	31.1667	33.6667
A0A0H3KE75;A0A0H2XFA9;A0A0E1VMI4	>tr|A0A0H3KE75|A0A0H3KE75_STAAE Glutamine--fructose-6-phosphate aminotransferase [isomerizing] OS=Staphylococcus aureus (strain Newman) GN=glmS PE=3 SV=1;>tr|A0A0H2XFA9|A0A0H2XFA9_STAA3 Glutamine--fructose-6-phosphate aminotransferase [isomerizing] OS=Stap	32	40	48	28	33	31	32	38	35	31	31	29	Cytoplasmic	35.3333	32.6667
Q2FGE3;A6QHC3;A0A0E1VH17	>sp|Q2FGE3|DNAK_STAA3 Chaperone protein DnaK OS=Staphylococcus aureus (strain USA300) GN=dnaK PE=3 SV=1;>sp|A6QHC3|DNAK_STAAE Chaperone protein DnaK OS=Staphylococcus aureus (strain Newman) GN=dnaK PE=3 SV=1;>tr|A0A0E1VH17|A0A0E1VH17_STAA3 Chaperone protei	40	37	36	23	26	22	45	46	35	22	20	22	Cytoplasmic	30.6667	31.6667
A0A0H2XIQ2;A0A0H3K7Z9;A0A0E1VSG9	>tr|A0A0H2XIQ2|A0A0H2XIQ2_STAA3 Dihydrolipoyl dehydrogenase OS=Staphylococcus aureus (strain USA300) GN=lpdA PE=4 SV=1;>tr|A0A0H3K7Z9|A0A0H3K7Z9_STAAE Dihydrolipoyl dehydrogenase OS=Staphylococcus aureus (strain Newman) GN=pdhD PE=4 SV=1;>tr|A0A0E1VSG9|A0A	33	35	41	25	24	21	41	40	35	24	24	24	Cytoplasmic	29.8333	31.3333
A0A0H3K6E7;A0A0H2XFQ3;A0A0E1VMP9	>tr|A0A0H3K6E7|A0A0H3K6E7_STAAE Cysteine synthase OS=Staphylococcus aureus (strain Newman) GN=NWMN_0475 PE=3 SV=1;>tr|A0A0H2XFQ3|A0A0H2XFQ3_STAA3 Cysteine synthase OS=Staphylococcus aureus (strain USA300) GN=cysK PE=3 SV=1;>tr|A0A0E1VMP9|A0A0E1VMP9_STAA3 C	37	29	18	21	24	20	48	43	32	25	19	21	Cytoplasmic	24.8333	31.3333
A0A0H3K8N9;A0A0H2XIC6;A0A0E1VJH6	>tr|A0A0H3K8N9|A0A0H3K8N9_STAAE 30S ribosomal protein S1 OS=Staphylococcus aureus (strain Newman) GN=rpsA PE=4 SV=1;>tr|A0A0H2XIC6|A0A0H2XIC6_STAA3 30S ribosomal protein S1 OS=Staphylococcus aureus (strain USA300) GN=rpsA PE=4 SV=1;>tr|A0A0E1VJH6|A0A0E1VJH	39	44	37	18	22	18	46	39	37	21	20	23	Cytoplasmic	29.6667	31
A0A0H2XFW9;A6QGI4;A0A0E1VHU9	>tr|A0A0H2XFW9|A0A0H2XFW9_STAA3 Protein RecA OS=Staphylococcus aureus (strain USA300) GN=recA PE=3 SV=1;>sp|A6QGI4|RECA_STAAE Protein RecA OS=Staphylococcus aureus (strain Newman) GN=recA PE=3 SV=1;>tr|A0A0E1VHU9|A0A0E1VHU9_STAA3 Protein RecA OS=Staphyloco	41	38	34	31	29	30	33	39	29	31	25	28	Cytoplasmic	33.8333	30.8333
Q2FJC3;A0A0H3KEK1;A0A0E1VKP4	>sp|Q2FJC3|SYK_STAA3 Lysine--tRNA ligase OS=Staphylococcus aureus (strain USA300) GN=lysS PE=3 SV=1;>tr|A0A0H3KEK1|A0A0H3KEK1_STAAE Lysine--tRNA ligase OS=Staphylococcus aureus (strain Newman) GN=lysS PE=3 SV=1;>tr|A0A0E1VKP4|A0A0E1VKP4_STAA3 Lysine--tRNA	28	35	37	26	28	22	33	27	31	31	33	30	Cytoplasmic	29.3333	30.8333
Q2FEP2;A6QJ89;A0A0E1VQX1	>sp|Q2FEP2|RL2_STAA3 50S ribosomal protein L2 OS=Staphylococcus aureus (strain USA300) GN=rplB PE=3 SV=1;>sp|A6QJ89|RL2_STAAE 50S ribosomal protein L2 OS=Staphylococcus aureus (strain Newman) GN=rplB PE=3 SV=1;>tr|A0A0E1VQX1|A0A0E1VQX1_STAA3 50S ribosomal	20	39	35	28	28	33	30	31	31	28	34	28	Cytoplasmic	30.5	30.3333
Q2FJ31;A0A0H3KB93;A0A0E1VLR4	>sp|Q2FJ31|ADH_STAA3 Alcohol dehydrogenase OS=Staphylococcus aureus (strain USA300) GN=adh PE=3 SV=1;>tr|A0A0H3KB93|A0A0H3KB93_STAAE Alcohol dehydrogenase OS=Staphylococcus aureus (strain Newman) GN=adh1 PE=3 SV=1;>tr|A0A0E1VLR4|A0A0E1VLR4_STAA3 GroES-like	29	41	34	12	11	14	48	51	40	14	13	13	Cytoplasmic	23.5	29.8333
Q2FGB1;A6QHF6;A0A0E1VH18	>sp|Q2FGB1|Y1572_STAA3 UPF0473 protein SAUSA300_1572 OS=Staphylococcus aureus (strain USA300) GN=SAUSA300_1572 PE=3 SV=1;>sp|A6QHF6|Y1516_STAAE UPF0473 protein NWMN_1516 OS=Staphylococcus aureus (strain Newman) GN=NWMN_1516 PE=3 SV=1;>tr|A0A0E1VH18|A0A0E1V	26	17	19	22	25	39	22	48	15	32	32	28	Cytoplasmic	24.6667	29.5
Q2FHG9;A6QGG8;A0A0E1VJW3	>sp|Q2FHG9|IF2_STAA3 Translation initiation factor IF-2 OS=Staphylococcus aureus (strain USA300) GN=infB PE=3 SV=1;>sp|A6QGG8|IF2_STAAE Translation initiation factor IF-2 OS=Staphylococcus aureus (strain Newman) GN=infB PE=3 SV=1;>tr|A0A0E1VJW3|A0A0E1VJW3_	21	31	27	29	26	22	31	23	20	32	28	32	Cytoplasmic	26	27.6667
Q2FIN8;A6QF62;A0A0E1VTR0	>sp|Q2FIN8|SECA1_STAA3 Protein translocase subunit SecA 1 OS=Staphylococcus aureus (strain USA300) GN=secA1 PE=3 SV=1;>sp|A6QF62|SECA1_STAAE Protein translocase subunit SecA 1 OS=Staphylococcus aureus (strain Newman) GN=secA1 PE=3 SV=1;>tr|A0A0E1VTR0|A0A0E	23	28	42	21	24	28	30	28	30	26	26	26	Cytoplasmic	27.6667	27.6667
Q2FF95;A6QIM7;A0A0E1VNU2	>sp|Q2FF95|CH60_STAA3 60 kDa chaperonin OS=Staphylococcus aureus (strain USA300) GN=groL PE=3 SV=1;>sp|A6QIM7|CH60_STAAE 60 kDa chaperonin OS=Staphylococcus aureus (strain Newman) GN=groL PE=3 SV=1;>tr|A0A0E1VNU2|A0A0E1VNU2_STAA3 60 kDa chaperonin OS=Staph	29	22	31	21	21	20	29	37	31	23	23	20	Cytoplasmic	24	27.1667
Q2FFJ6;A6QIC7;A0A0E1VRB6	>sp|Q2FFJ6|GATB_STAA3 Aspartyl/glutamyl-tRNA(Asn/Gln) amidotransferase subunit B OS=Staphylococcus aureus (strain USA300) GN=gatB PE=3 SV=1;>sp|A6QIC7|GATB_STAAE Aspartyl/glutamyl-tRNA(Asn/Gln) amidotransferase subunit B OS=Staphylococcus aureus (strain Ne	23	19	28	20	24	19	29	26	31	28	20	29	Cytoplasmic	22.1667	27.1667
Q2FG54;A6QHL6;A0A0E1VGQ6	>sp|Q2FG54|SYT_STAA3 Threonine--tRNA ligase OS=Staphylococcus aureus (strain USA300) GN=thrS PE=3 SV=1;>sp|A6QHL6|SYT_STAAE Threonine--tRNA ligase OS=Staphylococcus aureus (strain Newman) GN=thrS PE=3 SV=1;>tr|A0A0E1VGQ6|A0A0E1VGQ6_STAA3 Threonine--tRNA li	25	32	42	22	25	21	30	35	29	28	22	19	Cytoplasmic	27.8333	27.1667
Q2FII7;A6QFB6;A0A0E1VTK2	>sp|Q2FII7|GCSH_STAA3 Glycine cleavage system H protein OS=Staphylococcus aureus (strain USA300) GN=gcvH PE=3 SV=1;>sp|A6QFB6|GCSH_STAAE Glycine cleavage system H protein OS=Staphylococcus aureus (strain Newman) GN=gcvH PE=3 SV=1;>tr|A0A0E1VTK2|A0A0E1VTK2_	45	12	9	19	26	15	7	48	19	21	33	35	Cytoplasmic	21	27.1667
A0A0H2XFP1;P0C049;A0A0E1VW05	>tr|A0A0H2XFP1|A0A0H2XFP1_STAA3 Putative membrane protein OS=Staphylococcus aureus (strain USA300) GN=SAUSA300_0279 PE=4 SV=1;>sp|P0C049|ESAA_STAAE ESAT-6 secretion accessory factor EsaA OS=Staphylococcus aureus (strain Newman) GN=esaA PE=1 SV=2;>tr|A0A0E1	36	36	49	27	31	31	14	35	23	25	34	30	Cytoplasmic/Membrane	35	26.8333
A0A0H2XI46	>tr|A0A0H2XI46|A0A0H2XI46_STAA3 Panton-Valentine leukocidin, LukS-PV OS=Staphylococcus aureus (strain USA300) GN=lukS-PV PE=4 SV=1	40	44	52	81	76	41	12	35	32	26	24	30	Extracellular	55.6667	26.5
P0C7Y5;P0C7Y0;P0C7Z7;P0C7Z2	>sp|P0C7Y5|PSMA1_STAAE Phenol-soluble modulin alpha 1 peptide OS=Staphylococcus aureus (strain Newman) GN=psmA1 PE=3 SV=1;>sp|P0C7Y0|PSMA1_STAA3 Phenol-soluble modulin alpha 1 peptide OS=Staphylococcus aureus (strain USA300) GN=psmA1 PE=1 SV=1;>sp|P0C7Z7|P	81	34	22	5	8	6	41	70	25	6	7	6	Unknown	26	25.8333
A0A0H3K7M2;A0A0H2XII8;A0A0E1VJA0	>tr|A0A0H3K7M2|A0A0H3K7M2_STAAE Cold-shock protein CSD family protein OS=Staphylococcus aureus (strain Newman) GN=cspC PE=4 SV=1;>tr|A0A0H2XII8|A0A0H2XII8_STAA3 Cold shock protein OS=Staphylococcus aureus (strain USA300) GN=SAUSA300_0777 PE=4 SV=1;>tr|A0A0	33	22	19	30	32	34	19	39	15	24	27	27	Cytoplasmic	28.3333	25.1667
A0A0H3KCK7;A0A0E1VK74;A0A0H2XIH6	>tr|A0A0H3KCK7|A0A0H3KCK7_STAAE Transketolase OS=Staphylococcus aureus (strain Newman) GN=tkt PE=3 SV=1;>tr|A0A0E1VK74|A0A0E1VK74_STAA3 Transketolase OS=Staphylococcus aureus subsp. aureus USA300_TCH959 GN=tkt PE=3 SV=1;>tr|A0A0H2XIH6|A0A0H2XIH6_STAA3 Tran	33	40	46	9	11	11	36	42	36	16	12	9	Unknown	25	25.1667
Q2FI17;A0A0H3K811;A0A0E1VKW0	>sp|Q2FI17|QOX2_STAA3 Probable quinol oxidase subunit 2 OS=Staphylococcus aureus (strain USA300) GN=qoxA PE=3 SV=1;>tr|A0A0H3K811|A0A0H3K811_STAAE Quinol oxidase polypeptide II QoxA OS=Staphylococcus aureus (strain Newman) GN=qoxA PE=4 SV=1;>tr|A0A0E1VKW0|	22	27	20	20	23	21	25	31	21	23	29	22	Cytoplasmic/Membrane	22.1667	25.1667
Q2FHD8;A0A0E1VK19;A0A0H3K8B9	>sp|Q2FHD8|GLPD_STAA3 Aerobic glycerol-3-phosphate dehydrogenase OS=Staphylococcus aureus (strain USA300) GN=glpD PE=3 SV=1;>tr|A0A0E1VK19|A0A0E1VK19_STAA3 Glycerol-3-phosphate dehydrogenase OS=Staphylococcus aureus subsp. aureus USA300_TCH959 GN=HMPREF077	23	22	32	16	17	20	27	30	24	24	26	18	Cytoplasmic	21.6667	24.8333
Q2FJA2;A6QEJ0;A0A0E1VM41	>sp|Q2FJA2|RL1_STAA3 50S ribosomal protein L1 OS=Staphylococcus aureus (strain USA300) GN=rplA PE=3 SV=1;>sp|A6QEJ0|RL1_STAAE 50S ribosomal protein L1 OS=Staphylococcus aureus (strain Newman) GN=rplA PE=3 SV=1;>tr|A0A0E1VM41|A0A0E1VM41_STAA3 50S ribosomal	24	28	23	16	21	20	28	31	27	21	19	23	Cytoplasmic	22	24.8333
A0A0H3KAI8;A0A0H2XKG3	>tr|A0A0H3KAI8|A0A0H3KAI8_STAAE Fibronectin binding protein B OS=Staphylococcus aureus (strain Newman) GN=fnbB PE=4 SV=1;>tr|A0A0H2XKG3|A0A0H2XKG3_STAA3 Fibronectin binding protein B OS=Staphylococcus aureus (strain USA300) GN=fnbB PE=4 SV=1	32	42	62	5	6	8	38	44	36	10	9	11	Cellwall	25.8333	24.6667
P0C822;P0C817	>sp|P0C822|PSMA4_STAAE Phenol-soluble modulin alpha 4 peptide OS=Staphylococcus aureus (strain Newman) GN=psmA4 PE=3 SV=1;>sp|P0C817|PSMA4_STAA3 Phenol-soluble modulin alpha 4 peptide OS=Staphylococcus aureus (strain USA300) GN=psmA4 PE=1 SV=1	76	45	27	5	6	3	43	64	25	6	5	4	Unknown	27	24.5
Q2FJB5;A0A0H3K6F4;A0A0E1VK60	>sp|Q2FJB5|CLPC_STAA3 ATP-dependent Clp protease ATP-binding subunit ClpC OS=Staphylococcus aureus (strain USA300) GN=clpC PE=3 SV=1;>tr|A0A0H3K6F4|A0A0H3K6F4_STAAE ATP-dependent Clp protease, ATP-binding subunit ClpC OS=Staphylococcus aureus (strain Newma	25	30	44	15	17	18	34	35	29	17	11	18	Cytoplasmic	24.8333	24
Q2FHG4;A6QGH3;A0A0E1VJW7	>sp|Q2FHG4|PNP_STAA3 Polyribonucleotide nucleotidyltransferase OS=Staphylococcus aureus (strain USA300) GN=pnp PE=3 SV=1;>sp|A6QGH3|PNP_STAAE Polyribonucleotide nucleotidyltransferase OS=Staphylococcus aureus (strain Newman) GN=pnp PE=3 SV=1;>tr|A0A0E1VJW7	38	29	34	20	20	21	34	30	30	14	18	17	Cytoplasmic	27	23.8333
Q2FGF8;A6QHA8;A0A0E1VH01	>sp|Q2FGF8|SYG_STAA3 Glycine--tRNA ligase OS=Staphylococcus aureus (strain USA300) GN=glyQS PE=3 SV=1;>sp|A6QHA8|SYG_STAAE Glycine--tRNA ligase OS=Staphylococcus aureus (strain Newman) GN=glyQS PE=3 SV=1;>tr|A0A0E1VH01|A0A0E1VH01_STAA3 Glycine--tRNA ligase	14	23	26	24	23	19	22	28	23	27	22	20	Cytoplasmic	21.5	23.6667
A0A0H3K7D7;A0A0H2XHD5;A0A0E1VKH3	>tr|A0A0H3K7D7|A0A0H3K7D7_STAAE Pyruvate dehydrogenase E1 component, alpha subunit OS=Staphylococcus aureus (strain Newman) GN=phdA PE=4 SV=1;>tr|A0A0H2XHD5|A0A0H2XHD5_STAA3 Pyruvate dehydrogenase E1 component, alpha subunit OS=Staphylococcus aureus (strai	26	22	19	14	10	12	30	28	26	19	20	18	Cytoplasmic	17.1667	23.5
Q2FH00;A0A0H3KCR5;A0A0E1VHH6	>sp|Q2FH00|DHA1_STAA3 Alanine dehydrogenase 1 OS=Staphylococcus aureus (strain USA300) GN=ald1 PE=3 SV=1;>tr|A0A0H3KCR5|A0A0H3KCR5_STAAE Alanine dehydrogenase OS=Staphylococcus aureus (strain Newman) GN=ald PE=3 SV=1;>tr|A0A0E1VHH6|A0A0E1VHH6_STAA3 Alanine	25	32	22	6	11	6	35	39	34	14	9	10	Cytoplasmic	17	23.5
Q2FID4;A0A0H3KFB6;A0A0E1VTF2	>sp|Q2FID4|Y844_STAA3 NADH dehydrogenase-like protein SAUSA300_0844 OS=Staphylococcus aureus (strain USA300) GN=SAUSA300_0844 PE=3 SV=1;>tr|A0A0H3KFB6|A0A0H3KFB6_STAAE Uncharacterized protein OS=Staphylococcus aureus (strain Newman) GN=NWMN_0811 PE=4 SV=1;	24	26	30	26	23	18	24	23	26	23	22	22	Cytoplasmic/Membrane	24.5	23.3333
A0A0H3KDE4;A0A0H2XG10;A0A0E1VWE4	>tr|A0A0H3KDE4|A0A0H3KDE4_STAAE Aldehyde-alcohol dehydrogenase OS=Staphylococcus aureus (strain Newman) GN=adhE PE=3 SV=1;>tr|A0A0H2XG10|A0A0H2XG10_STAA3 Aldehyde-alcohol dehydrogenase OS=Staphylococcus aureus (strain USA300) GN=adhE PE=3 SV=1;>tr|A0A0E1VW	18	31	43	21	17	24	27	26	34	16	10	25	Cytoplasmic	25.6667	23
A0A0E1VP30	>tr|A0A0E1VP30|A0A0E1VP30_STAA3 MAP domain protein OS=Staphylococcus aureus subsp. aureus USA300_TCH959 GN=HMPREF0776_0100 PE=4 SV=1	19	23	28	29	29	20	17	34	18	21	22	25	Cytoplasmic/Membrane	24.6667	22.8333
Q2FDQ4;A6QK93;A0A0E1VPN2	>sp|Q2FDQ4|ALF1_STAA3 Fructose-bisphosphate aldolase class 1 OS=Staphylococcus aureus (strain USA300) GN=fda PE=3 SV=1;>sp|A6QK93|ALF1_STAAE Fructose-bisphosphate aldolase class 1 OS=Staphylococcus aureus (strain Newman) GN=fda PE=3 SV=1;>tr|A0A0E1VPN2|A0A	33	21	20	19	15	14	31	32	26	18	15	14	Unknown	20.3333	22.6667
Q2FJM5;A6QE71;A0A0E1VNL8	>sp|Q2FJM5|GUAA_STAA3 GMP synthase [glutamine-hydrolyzing] OS=Staphylococcus aureus (strain USA300) GN=guaA PE=3 SV=1;>sp|A6QE71|GUAA_STAAE GMP synthase [glutamine-hydrolyzing] OS=Staphylococcus aureus (strain Newman) GN=guaA PE=3 SV=1;>tr|A0A0E1VNL8|A0A0E	27	28	36	12	17	12	34	32	30	14	13	13	Cytoplasmic	22	22.6667
A0A0E1VK38	>tr|A0A0E1VK38|A0A0E1VK38_STAA3 MAP domain protein (Fragment) OS=Staphylococcus aureus subsp. aureus USA300_TCH959 GN=HMPREF0776_1496 PE=4 SV=1	27	29	24	33	33	26	22	21	20	24	23	21	Cytoplasmic/Membrane	28.6667	21.8333
A0A0H3KFD1;A0A0H2XFR7;A0A0E1VKP6	>tr|A0A0H3KFD1|A0A0H3KFD1_STAAE Chaperone protein ClpB OS=Staphylococcus aureus (strain Newman) GN=clpB PE=3 SV=1;>tr|A0A0H2XFR7|A0A0H2XFR7_STAA3 Chaperone protein ClpB OS=Staphylococcus aureus (strain USA300) GN=clpB PE=3 SV=1;>tr|A0A0E1VKP6|A0A0E1VKP6_ST	20	21	34	22	13	13	16	21	26	28	23	17	Cytoplasmic	20.5	21.8333
A0A0H3KFX1;A0A0H2XK58;A0A0E1VKE4	>tr|A0A0H3KFX1|A0A0H3KFX1_STAAE Cell division protein FtsZ OS=Staphylococcus aureus (strain Newman) GN=ftsZ PE=3 SV=1;>tr|A0A0H2XK58|A0A0H2XK58_STAA3 Cell division protein FtsZ OS=Staphylococcus aureus (strain USA300) GN=ftsZ PE=3 SV=1;>tr|A0A0E1VKE4|A0A0E	24	18	19	11	17	17	31	24	22	18	18	18	Cytoplasmic	17.6667	21.8333
Q2FEP5;A6QJ86;A0A0E1VNQ1	>sp|Q2FEP5|RS3_STAA3 30S ribosomal protein S3 OS=Staphylococcus aureus (strain USA300) GN=rpsC PE=3 SV=1;>sp|A6QJ86|RS3_STAAE 30S ribosomal protein S3 OS=Staphylococcus aureus (strain Newman) GN=rpsC PE=3 SV=1;>tr|A0A0E1VNQ1|A0A0E1VNQ1_STAA3 30S ribosomal	17	17	19	15	17	24	24	26	18	20	21	21	Cytoplasmic	18.1667	21.6667
Q2FER5;A6QJ66;A0A0E1VNN4	>sp|Q2FER5|RPOA_STAA3 DNA-directed RNA polymerase subunit alpha OS=Staphylococcus aureus (strain USA300) GN=rpoA PE=3 SV=1;>sp|A6QJ66|RPOA_STAAE DNA-directed RNA polymerase subunit alpha OS=Staphylococcus aureus (strain Newman) GN=rpoA PE=3 SV=1;>tr|A0A0E1	19	21	22	21	24	22	27	25	18	21	19	18	Cytoplasmic	21.5	21.3333
Q2FFJ5;A6QIC8;A0A0E1VP38	>sp|Q2FFJ5|GATA_STAA3 Glutamyl-tRNA(Gln) amidotransferase subunit A OS=Staphylococcus aureus (strain USA300) GN=gatA PE=3 SV=1;>sp|A6QIC8|GATA_STAAE Glutamyl-tRNA(Gln) amidotransferase subunit A OS=Staphylococcus aureus (strain Newman) GN=gatA PE=3 SV=1;>t	21	17	21	16	18	15	26	20	18	19	22	19	Cytoplasmic	18	20.6667
Q2FGY6;A6QH05;A0A0E1VJD2	>sp|Q2FGY6|SYN_STAA3 Asparagine--tRNA ligase OS=Staphylococcus aureus (strain USA300) GN=asnS PE=3 SV=1;>sp|A6QH05|SYN_STAAE Asparagine--tRNA ligase OS=Staphylococcus aureus (strain Newman) GN=asnS PE=3 SV=1;>tr|A0A0E1VJD2|A0A0E1VJD2_STAA3 Asparagine--tRNA	19	26	25	18	20	19	20	24	23	21	21	15	Cytoplasmic	21.1667	20.6667
Q2FHP4;A6QG93;A0A0E1VIB0	>sp|Q2FHP4|SYI_STAA3 Isoleucine--tRNA ligase OS=Staphylococcus aureus (strain USA300) GN=ileS PE=3 SV=1;>sp|A6QG93|SYI_STAAE Isoleucine--tRNA ligase OS=Staphylococcus aureus (strain Newman) GN=ileS PE=3 SV=1;>tr|A0A0E1VIB0|A0A0E1VIB0_STAA3 Isoleucine--tRNA	26	29	41	8	10	6	33	33	29	11	10	8	Cytoplasmic	20	20.6667
A0A0H3KCA3;A0A0H2XEW5;A0A0E1VSF6	>tr|A0A0H3KCA3|A0A0H3KCA3_STAAE Alpha-hemolysin OS=Staphylococcus aureus (strain Newman) GN=hla PE=4 SV=1;>tr|A0A0H2XEW5|A0A0H2XEW5_STAA3 Alpha-hemolysin OS=Staphylococcus aureus (strain USA300) GN=SAUSA300_1058 PE=4 SV=1;>tr|A0A0E1VSF6|A0A0E1VSF6_STAA3 Al	51	20	19	16	11	13	35	35	20	12	8	13	Extracellular	21.6667	20.5
Q2FGF0;A6QHB6;A0A0E1VJ48	>sp|Q2FGF0|Y1533_STAA3 UPF0365 protein SAUSA300_1533 OS=Staphylococcus aureus (strain USA300) GN=SAUSA300_1533 PE=3 SV=1;>sp|A6QHB6|Y1476_STAAE UPF0365 protein NWMN_1476 OS=Staphylococcus aureus (strain Newman) GN=NWMN_1476 PE=3 SV=1;>tr|A0A0E1VJ48|A0A0E1V	22	16	15	18	22	26	24	26	17	17	21	17	Cytoplasmic	19.8333	20.3333
Q2FG28;A0A0H3K910;A0A0E1VGN7	>sp|Q2FG28|Y1656_STAA3 Putative universal stress protein SAUSA300_1656 OS=Staphylococcus aureus (strain USA300) GN=SAUSA300_1656 PE=3 SV=1;>tr|A0A0H3K910|A0A0H3K910_STAAE Universal stress protein OS=Staphylococcus aureus (strain Newman) GN=NWMN_1604 PE=3 S	24	23	19	6	8	9	47	30	21	4	7	8	Cytoplasmic	14.8333	19.5
Q2FHI2;A6QGF6;A0A0E1VJX8	>sp|Q2FHI2|RS2_STAA3 30S ribosomal protein S2 OS=Staphylococcus aureus (strain USA300) GN=rpsB PE=3 SV=1;>sp|A6QGF6|RS2_STAAE 30S ribosomal protein S2 OS=Staphylococcus aureus (strain Newman) GN=rpsB PE=3 SV=1;>tr|A0A0E1VJX8|A0A0E1VJX8_STAA3 30S ribosomal	19	19	19	10	9	10	28	30	25	13	10	11	Cytoplasmic	14.3333	19.5
Q2FK29;A6QDL6;A0A0E1VLV1	>sp|Q2FK29|LDH1_STAA3 L-lactate dehydrogenase 1 OS=Staphylococcus aureus (strain USA300) GN=ldh1 PE=3 SV=2;>sp|A6QDL6|LDH1_STAAE L-lactate dehydrogenase 1 OS=Staphylococcus aureus (strain Newman) GN=ldh1 PE=1 SV=1;>tr|A0A0E1VLV1|A0A0E1VLV1_STAA3 L-lactate	25	39	26	8	10	10	26	31	28	12	8	11	Cytoplasmic	19.6667	19.3333
Q2FDT8;A6QK59;A0A0E1VMT0	>sp|Q2FDT8|ISAA_STAA3 Probable transglycosylase IsaA OS=Staphylococcus aureus (strain USA300) GN=isaA PE=3 SV=1;>sp|A6QK59|ISAA_STAAE Probable transglycosylase IsaA OS=Staphylococcus aureus (strain Newman) GN=isaA PE=3 SV=1;>tr|A0A0E1VMT0|A0A0E1VMT0_STAA3	10	11	9	31	52	31	8	13	12	29	24	29	Extracellular	24	19.1667
Q2FDQ7;A6QK89;A0A0E1VMH4	>sp|Q2FDQ7|LDH2_STAA3 L-lactate dehydrogenase 2 OS=Staphylococcus aureus (strain USA300) GN=ldh2 PE=3 SV=1;>sp|A6QK89|LDH2_STAAE L-lactate dehydrogenase 2 OS=Staphylococcus aureus (strain Newman) GN=ldh2 PE=1 SV=1;>tr|A0A0E1VMH4|A0A0E1VMH4_STAA3 L-lactate	32	27	26	9	14	12	26	27	23	14	13	11	Cytoplasmic	20	19
A0A0H2XID2;A0A0H3K743;A0A0E1VKQ3	>tr|A0A0H2XID2|A0A0H2XID2_STAA3 Methionine--tRNA ligase OS=Staphylococcus aureus (strain USA300) GN=metS PE=3 SV=1;>tr|A0A0H3K743|A0A0H3K743_STAAE Methionine--tRNA ligase OS=Staphylococcus aureus (strain Newman) GN=metS PE=3 SV=1;>tr|A0A0E1VKQ3|A0A0E1VKQ3_	23	27	32	7	9	8	27	34	25	8	9	9	Cytoplasmic	17.6667	18.6667
A0A0H3K9G8;A0A0H2XEH7	>tr|A0A0H3K9G8|A0A0H3K9G8_STAAE Staphopain thiol proteinase OS=Staphylococcus aureus (strain Newman) GN=sspB PE=4 SV=1;>tr|A0A0H2XEH7|A0A0H2XEH7_STAA3 Staphopain A OS=Staphylococcus aureus (strain USA300) GN=SAUSA300_1890 PE=4 SV=1	19	25	18	19	16	10	22	23	20	20	15	11	Extracellular	17.8333	18.5
Q2FEQ6;A0A0E1VYD9;A6QJ75	>sp|Q2FEQ6|RS5_STAA3 30S ribosomal protein S5 OS=Staphylococcus aureus (strain USA300) GN=rpsE PE=3 SV=1;>tr|A0A0E1VYD9|A0A0E1VYD9_STAA3 30S ribosomal protein S5 OS=Staphylococcus aureus subsp. aureus USA300_TCH959 GN=rpsE PE=3 SV=1;>sp|A6QJ75|RS5_STAAE 30	20	20	14	17	16	20	21	22	19	14	16	18	Cytoplasmic	17.8333	18.3333
A0A0H2XIJ3;A0A0H3K7X7	>tr|A0A0H2XIJ3|A0A0H2XIJ3_STAA3 Autolysin OS=Staphylococcus aureus (strain USA300) GN=atl PE=4 SV=1;>tr|A0A0H3K7X7|A0A0H3K7X7_STAAE Bifunctional autolysin OS=Staphylococcus aureus (strain Newman) GN=atl PE=4 SV=1	15	22	19	25	27	21	14	23	13	16	21	21	Extracellular	21.5	18
A0A0H3K645;A0A0H2XHU3;A0A0E1VWV3	>tr|A0A0H3K645|A0A0H3K645_STAAE DNA polymerase III subunit beta OS=Staphylococcus aureus (strain Newman) GN=dnaN PE=4 SV=1;>tr|A0A0H2XHU3|A0A0H2XHU3_STAA3 DNA polymerase III subunit beta OS=Staphylococcus aureus (strain USA300) GN=dnaN PE=4 SV=1;>tr|A0A0E1	16	24	20	13	12	14	23	18	17	17	16	17	Cytoplasmic	16.5	18
A0A0H3KET4;A0A0H2XG24;A0A0E1VJQ9	>tr|A0A0H3KET4|A0A0H3KET4_STAAE Uncharacterized protein OS=Staphylococcus aureus (strain Newman) GN=NWMN_0585 PE=4 SV=1;>tr|A0A0H2XG24|A0A0H2XG24_STAA3 Uncharacterized protein OS=Staphylococcus aureus (strain USA300) GN=SAUSA300_0602 PE=4 SV=1;>tr|A0A0E1VJ	15	17	13	20	25	30	11	24	17	20	21	15	Unknown	20	18
A0A0H2XJ51	>tr|A0A0H2XJ51|A0A0H2XJ51_STAA3 Uncharacterized protein OS=Staphylococcus aureus (strain USA300) GN=SAUSA300_0812 PE=4 SV=1	21	22	21	11	9	13	17	25	26	12	14	13	Cytoplasmic	16.1667	17.8333
Q2FF45;A0A0H3K9R1;A0A0E1VK99	>sp|Q2FF45|CSHA_STAA3 DEAD-box ATP-dependent RNA helicase CshA OS=Staphylococcus aureus (strain USA300) GN=cshA PE=3 SV=1;>tr|A0A0H3K9R1|A0A0H3K9R1_STAAE DEAD-box ATP-dependent RNA helicase CshA OS=Staphylococcus aureus (strain Newman) GN=cshA PE=3 SV=1;>t	19	15	21	16	19	19	17	15	16	23	18	17	Cytoplasmic	18.1667	17.6667
A0A0E1VS63;Q2FHJ7;A6QGE1	>tr|A0A0E1VS63|A0A0E1VS63_STAA3 50S ribosomal protein L19 (Fragment) OS=Staphylococcus aureus subsp. aureus USA300_TCH959 GN=rplS PE=3 SV=1;>sp|Q2FHJ7|RL19_STAA3 50S ribosomal protein L19 OS=Staphylococcus aureus (strain USA300) GN=rplS PE=3 SV=1;>sp|A6QGE	18	18	10	17	16	19	20	22	13	16	18	15	Cytoplasmic	16.3333	17.3333
A0A0H3KID5;A0A0H2XGA1;A0A0E1VR19	>tr|A0A0H3KID5|A0A0H3KID5_STAAE Dehydrogenase family protein OS=Staphylococcus aureus (strain Newman) GN=NWMN_2201 PE=4 SV=1;>tr|A0A0H2XGA1|A0A0H2XGA1_STAA3 Dehydrogenase family protein OS=Staphylococcus aureus (strain USA300) GN=SAUSA300_2251 PE=4 SV=1;>t	13	17	13	17	12	11	22	20	9	19	17	16	Cytoplasmic	13.8333	17.1667
Q2FJ77;O86489;A0A0E1VK08	>sp|Q2FJ77|SDRE_STAA3 Serine-aspartate repeat-containing protein E OS=Staphylococcus aureus (strain USA300) GN=sdrE PE=3 SV=1;>sp|O86489|SDRE_STAAE Serine-aspartate repeat-containing protein E OS=Staphylococcus aureus (strain Newman) GN=sdrE PE=1 SV=1;>tr|	2	1	1	27	33	19	0	4	1	20	58	20	Cellwall	13.8333	17.1667
Q2FI18;A0A0H3K7B6;A0A0E1VIU7	>sp|Q2FI18|QOX1_STAA3 Probable quinol oxidase subunit 1 OS=Staphylococcus aureus (strain USA300) GN=qoxB PE=3 SV=1;>tr|A0A0H3K7B6|A0A0H3K7B6_STAAE Quinol oxidase polypeptide I QoxB OS=Staphylococcus aureus (strain Newman) GN=qoxB PE=3 SV=1;>tr|A0A0E1VIU7|A	24	21	19	18	18	20	16	19	12	18	20	17	Cytoplasmic/Membrane	20	17
A0A0H3K6A9;A0A0H2XJZ9	>tr|A0A0H3K6A9|A0A0H3K6A9_STAAE Uncharacterized protein OS=Staphylococcus aureus (strain Newman) GN=NWMN_0401 PE=4 SV=1;>tr|A0A0H2XJZ9|A0A0H2XJZ9_STAA3 Putative surface protein OS=Staphylococcus aureus (strain USA300) GN=SAUSA300_0408 PE=4 SV=1	10	20	28	2	3	3	18	33	31	6	6	5	Unknown	11	16.5
A0A0H2XGF8;A0A0H3K838;A0A0E1VIF4	>tr|A0A0H2XGF8|A0A0H2XGF8_STAA3 Pyruvate carboxylase OS=Staphylococcus aureus (strain USA300) GN=pyc PE=4 SV=1;>tr|A0A0H3K838|A0A0H3K838_STAAE Pyruvate carboxylase OS=Staphylococcus aureus (strain Newman) GN=pycA PE=4 SV=1;>tr|A0A0E1VIF4|A0A0E1VIF4_STAA3 P	25	32	32	14	13	10	31	20	12	14	11	8	Cytoplasmic	21	16
Q2FG72;A6QHJ8;A0A0E1VGV4	>sp|Q2FG72|SYV_STAA3 Valine--tRNA ligase OS=Staphylococcus aureus (strain USA300) GN=valS PE=3 SV=1;>sp|A6QHJ8|SYV_STAAE Valine--tRNA ligase OS=Staphylococcus aureus (strain Newman) GN=valS PE=3 SV=1;>tr|A0A0E1VGV4|A0A0E1VGV4_STAA3 Valine--tRNA ligase OS=S	25	30	37	6	7	8	23	24	22	8	7	11	Cytoplasmic	18.8333	15.8333
A0A0E1VI80;A0A0H3K866;A0A0H2XHQ1	>tr|A0A0E1VI80|A0A0E1VI80_STAA3 Cell division protein FtsA OS=Staphylococcus aureus subsp. aureus USA300_TCH959 GN=ftsA PE=3 SV=1;>tr|A0A0H3K866|A0A0H3K866_STAAE Cell division protein FtsA OS=Staphylococcus aureus (strain Newman) GN=ftsA PE=3 SV=1;>tr|A0A0	15	14	21	15	15	10	16	19	15	14	14	16	Cytoplasmic	15	15.6667
Q2FG97;A6QHH2;A0A0E1VJ97	>sp|Q2FG97|SYD_STAA3 Aspartate--tRNA ligase OS=Staphylococcus aureus (strain USA300) GN=aspS PE=3 SV=1;>sp|A6QHH2|SYD_STAAE Aspartate--tRNA ligase OS=Staphylococcus aureus (strain Newman) GN=aspS PE=3 SV=1;>tr|A0A0E1VJ97|A0A0E1VJ97_STAA3 Aspartate--tRNA li	15	23	27	15	16	13	17	18	14	14	14	17	Cytoplasmic	18.1667	15.6667
A0A0H2XF85;A0A0H3K7M0;A0A0E1VLL8	>tr|A0A0H2XF85|A0A0H2XF85_STAA3 UvrABC system protein A OS=Staphylococcus aureus (strain USA300) GN=uvrA PE=3 SV=1;>tr|A0A0H3K7M0|A0A0H3K7M0_STAAE UvrABC system protein A OS=Staphylococcus aureus (strain Newman) GN=uvrA PE=3 SV=1;>tr|A0A0E1VLL8|A0A0E1VLL8_	18	19	26	8	14	13	13	16	18	18	15	12	Cytoplasmic	16.3333	15.3333
A0A0H2XI78;A0A0H3K9M0;A0A0E1VYT9	>tr|A0A0H2XI78|A0A0H2XI78_STAA3 PhiPVL ORF41-like protein OS=Staphylococcus aureus (strain USA300) GN=SAUSA300_1961 PE=4 SV=1;>tr|A0A0H3K9M0|A0A0H3K9M0_STAAE Uncharacterized protein OS=Staphylococcus aureus (strain Newman) GN=NWMN_1912 PE=4 SV=1;>tr|A0A0E1	14	14	20	11	15	10	15	16	16	14	11	18	Cytoplasmic	14	15
A0A0H3K902;A0A0H2XGV4;A0A0E1VGM4	>tr|A0A0H3K902|A0A0H3K902_STAAE Uncharacterized protein OS=Staphylococcus aureus (strain Newman) GN=NWMN_1621 PE=4 SV=1;>tr|A0A0H2XGV4|A0A0H2XGV4_STAA3 Putative serine protease HtrA OS=Staphylococcus aureus (strain USA300) GN=SAUSA300_1674 PE=4 SV=1;>tr|A0	11	16	18	15	15	16	21	13	12	14	16	14	Cytoplasmic/Membrane	15.1667	15
Q2FEQ4;A6QJ77;A0A0E1VQR5	>sp|Q2FEQ4|RL6_STAA3 50S ribosomal protein L6 OS=Staphylococcus aureus (strain USA300) GN=rplF PE=3 SV=1;>sp|A6QJ77|RL6_STAAE 50S ribosomal protein L6 OS=Staphylococcus aureus (strain Newman) GN=rplF PE=3 SV=1;>tr|A0A0E1VQR5|A0A0E1VQR5_STAA3 50S ribosomal	13	15	11	9	10	8	18	20	15	12	12	13	Cytoplasmic	11	15
A0A0H3KC48;A0A0H2XFL9;A0A0E1VIE9	>tr|A0A0H3KC48|A0A0H3KC48_STAAE Small GTP-binding protein domain:GTP-binding protein TypA OS=Staphylococcus aureus (strain Newman) GN=NWMN_0974 PE=4 SV=1;>tr|A0A0H2XFL9|A0A0H2XFL9_STAA3 GTP-binding protein OS=Staphylococcus aureus (strain USA300) GN=typA P	10	16	20	15	10	16	16	15	12	14	15	17	Cytoplasmic/Membrane	14.5	14.8333
Q2FF01;A6QIX1;A0A0E1VMF9	>sp|Q2FF01|PYRG_STAA3 CTP synthase OS=Staphylococcus aureus (strain USA300) GN=pyrG PE=3 SV=1;>sp|A6QIX1|PYRG_STAAE CTP synthase OS=Staphylococcus aureus (strain Newman) GN=pyrG PE=3 SV=1;>tr|A0A0E1VMF9|A0A0E1VMF9_STAA3 CTP synthase OS=Staphylococcus aureu	11	15	19	19	14	17	14	14	12	15	15	18	Cytoplasmic	15.8333	14.6667
A0A0E1VK14;A0A0H3KEL9;A0A0H2XIS2	>tr|A0A0E1VK14|A0A0E1VK14_STAA3 Branched-chain-amino-acid aminotransferase OS=Staphylococcus aureus subsp. aureus USA300_TCH959 GN=ilvE PE=3 SV=1;>tr|A0A0H3KEL9|A0A0H3KEL9_STAAE Branched-chain-amino-acid aminotransferase OS=Staphylococcus aureus (strain Ne	22	19	16	7	12	9	22	18	17	16	5	8	Cytoplasmic	14.1667	14.3333
A0A0H3KA27;A0A0H2XHB0;A0A0E1VNQ7	>tr|A0A0H3KA27|A0A0H3KA27_STAAE Uncharacterized protein OS=Staphylococcus aureus (strain Newman) GN=NWMN_0119 PE=4 SV=1;>tr|A0A0H2XHB0|A0A0H2XHB0_STAA3 Uncharacterized protein OS=Staphylococcus aureus (strain USA300) GN=SAUSA300_0177 PE=4 SV=1;>tr|A0A0E1VN	14	13	16	10	13	13	12	24	14	12	11	13	Cytoplasmic	13.1667	14.3333
Q2FF06;A0A0H3K9N0;A0A0E1VMG5	>sp|Q2FF06|ALD1_STAA3 Putative aldehyde dehydrogenase SAUSA300_2076 OS=Staphylococcus aureus (strain USA300) GN=SAUSA300_2076 PE=3 SV=1;>tr|A0A0H3K9N0|A0A0H3K9N0_STAAE Aldehyde dehydrogenase OS=Staphylococcus aureus (strain Newman) GN=NWMN_2026 PE=3 SV=1;>	13	12	14	8	11	10	20	20	13	13	9	11	Cytoplasmic	11.3333	14.3333
A0A0H3KAB8;A0A0H2XH48;A0A0E1VN13	>tr|A0A0H3KAB8|A0A0H3KAB8_STAAE Gamma hemolysin, component B OS=Staphylococcus aureus (strain Newman) GN=hlgB PE=4 SV=1;>tr|A0A0H2XH48|A0A0H2XH48_STAA3 Gamma-hemolysin component B OS=Staphylococcus aureus (strain USA300) GN=hlgB PE=4 SV=1;>tr|A0A0E1VN13|A0	15	17	14	12	12	13	16	25	15	9	11	9	Extracellular	13.8333	14.1667
Q2FG62;A6QHK8;A0A0E1VQP6	>sp|Q2FG62|CLPX_STAA3 ATP-dependent Clp protease ATP-binding subunit ClpX OS=Staphylococcus aureus (strain USA300) GN=clpX PE=3 SV=1;>sp|A6QHK8|CLPX_STAAE ATP-dependent Clp protease ATP-binding subunit ClpX OS=Staphylococcus aureus (strain Newman) GN=clpX	8	10	9	12	15	11	10	16	15	13	17	14	Cytoplasmic	10.8333	14.1667
Q2FFZ9;A0A0H3K8T4;A0A0E1VQN0	>sp|Q2FFZ9|Y1685_STAA3 UPF0478 protein SAUSA300_1685 OS=Staphylococcus aureus (strain USA300) GN=SAUSA300_1685 PE=3 SV=1;>tr|A0A0H3K8T4|A0A0H3K8T4_STAAE General stress protein-like protein OS=Staphylococcus aureus (strain Newman) GN=NWMN_1632 PE=4 SV=1;>tr	15	14	6	12	12	9	17	19	11	13	11	12	Cytoplasmic	11.3333	13.8333
Q2FDV8;A0A0H3KAL9;A0A0E1VMM3	>sp|Q2FDV8|CLPL_STAA3 ATP-dependent Clp protease ATP-binding subunit ClpL OS=Staphylococcus aureus (strain USA300) GN=clpL PE=3 SV=1;>tr|A0A0H3KAL9|A0A0H3KAL9_STAAE ATP-dependent Clp protease, ATP-binding subunit ClpC OS=Staphylococcus aureus (strain Newma	12	15	17	7	9	9	21	23	16	6	9	7	Cytoplasmic	11.5	13.6667
Q2FG20;A6QHQ1;A0A0E1VGL6	>sp|Q2FG20|EZRA_STAA3 Septation ring formation regulator EzrA OS=Staphylococcus aureus (strain USA300) GN=ezrA PE=3 SV=1;>sp|A6QHQ1|EZRA_STAAE Septation ring formation regulator EzrA OS=Staphylococcus aureus (strain Newman) GN=ezrA PE=3 SV=1;>tr|A0A0E1VGL6	19	15	17	5	14	10	17	15	14	12	12	12	Cytoplasmic/Membrane	13.3333	13.6667
Q2FIA5;A6QFI1;A0A0E1VSM9	>sp|Q2FIA5|CDR_STAA3 Coenzyme A disulfide reductase OS=Staphylococcus aureus (strain USA300) GN=cdr PE=1 SV=1;>sp|A6QFI1|CDR_STAAE Coenzyme A disulfide reductase OS=Staphylococcus aureus (strain Newman) GN=cdr PE=3 SV=1;>tr|A0A0E1VSM9|A0A0E1VSM9_STAA3 Coen	17	13	18	6	12	3	16	15	14	11	15	10	Cytoplasmic	11.5	13.5
Q2FIF6;A0A0H3KBP4;A0A0E1VKY9	>sp|Q2FIF6|Y822_STAA3 UPF0051 protein SAUSA300_0822 OS=Staphylococcus aureus (strain USA300) GN=SAUSA300_0822 PE=3 SV=1;>tr|A0A0H3KBP4|A0A0H3KBP4_STAAE FeS assembly protein SufB OS=Staphylococcus aureus (strain Newman) GN=sufB PE=4 SV=1;>tr|A0A0E1VKY9|A0A0	14	18	20	9	10	7	16	17	15	12	14	7	Cytoplasmic	13	13.5
A0A0H2XHR6;A0A0H3KAL4;A0A0E1VX66	>tr|A0A0H2XHR6|A0A0H2XHR6_STAA3 Putative AMP-binding enzyme OS=Staphylococcus aureus (strain USA300) GN=SAUSA300_2542 PE=4 SV=1;>tr|A0A0H3KAL4|A0A0H3KAL4_STAAE Uncharacterized protein OS=Staphylococcus aureus (strain Newman) GN=NWMN_2506 PE=4 SV=1;>tr|A0A0	15	18	17	11	12	10	16	18	14	12	9	11	Cytoplasmic	13.8333	13.3333
A0A0H3KFA1;A0A0H2XGY0;A0A0E1VL01	>tr|A0A0H3KFA1|A0A0H3KFA1_STAAE FeS assembly protein SufD OS=Staphylococcus aureus (strain Newman) GN=sufD PE=4 SV=1;>tr|A0A0H2XGY0|A0A0H2XGY0_STAA3 FeS assembly protein SufD OS=Staphylococcus aureus (strain USA300) GN=sufD PE=4 SV=1;>tr|A0A0E1VL01|A0A0E1V	13	17	23	8	10	9	15	15	17	12	11	10	Cytoplasmic	13.3333	13.3333
Q2FKQ0;A0A0H3K5G6;A0A0E1VPH2	>sp|Q2FKQ0|GYRA_STAA3 DNA gyrase subunit A OS=Staphylococcus aureus (strain USA300) GN=gyrA PE=3 SV=1;>tr|A0A0H3K5G6|A0A0H3K5G6_STAAE DNA gyrase subunit A OS=Staphylococcus aureus (strain Newman) GN=gyrA PE=3 SV=1;>tr|A0A0E1VPH2|A0A0E1VPH2_STAA3 DNA gyrase	15	12	17	10	14	12	15	17	11	12	13	12	Cytoplasmic	13.3333	13.3333
A6QHN3;A0A0E1VQJ5;A0A0H2XGD7	>sp|A6QHN3|PFKA_STAAE ATP-dependent 6-phosphofructokinase OS=Staphylococcus aureus (strain Newman) GN=pfkA PE=3 SV=1;>tr|A0A0E1VQJ5|A0A0E1VQJ5_STAA3 ATP-dependent 6-phosphofructokinase OS=Staphylococcus aureus subsp. aureus USA300_TCH959 GN=pfkA PE=3 SV=1;	16	17	16	8	10	7	13	17	19	12	10	7	Cytoplasmic	12.3333	13
A0A0H3K935;A0A0H2XHU6;A0A0E1VIT5	>tr|A0A0H3K935|A0A0H3K935_STAAE D-alanine aminotransferase OS=Staphylococcus aureus (strain Newman) GN=NWMN_1643 PE=3 SV=1;>tr|A0A0H2XHU6|A0A0H2XHU6_STAA3 D-alanine aminotransferase OS=Staphylococcus aureus (strain USA300) GN=dat PE=3 SV=1;>tr|A0A0E1VIT5|A	16	16	10	6	7	9	17	14	14	10	9	13	Cytoplasmic	10.6667	12.8333
Q2FG09;A6QHR2;A0A0E1VIU3	>sp|Q2FG09|SYY_STAA3 Tyrosine--tRNA ligase OS=Staphylococcus aureus (strain USA300) GN=tyrS PE=3 SV=1;>sp|A6QHR2|SYY_STAAE Tyrosine--tRNA ligase OS=Staphylococcus aureus (strain Newman) GN=tyrS PE=1 SV=1;>tr|A0A0E1VIU3|A0A0E1VIU3_STAA3 Tyrosine--tRNA ligas	11	17	16	10	11	10	11	16	13	15	12	10	Cytoplasmic	12.5	12.8333
A0A0H3K6X1;A0A0H2XG28;A0A0E1VNI9	>tr|A0A0H3K6X1|A0A0H3K6X1_STAAE Ribosome-binding ATPase YchF OS=Staphylococcus aureus (strain Newman) GN=ychF PE=3 SV=1;>tr|A0A0H2XG28|A0A0H2XG28_STAA3 Ribosome-binding ATPase YchF OS=Staphylococcus aureus (strain USA300) GN=ychF PE=3 SV=1;>tr|A0A0E1VNI9|A	9	11	10	13	8	9	14	11	12	12	14	13	Cytoplasmic	10	12.6667
Q2FES1;A6QJ60;A0A0E1VYC0	>sp|Q2FES1|RL13_STAA3 50S ribosomal protein L13 OS=Staphylococcus aureus (strain USA300) GN=rplM PE=3 SV=1;>sp|A6QJ60|RL13_STAAE 50S ribosomal protein L13 OS=Staphylococcus aureus (strain Newman) GN=rplM PE=3 SV=1;>tr|A0A0E1VYC0|A0A0E1VYC0_STAA3 50S riboso	8	12	8	8	6	8	12	20	17	10	9	8	Unknown	8.33333	12.6667
Q2FF43;A6QIS7;A0A0E1VKD1	>sp|Q2FF43|DDL_STAA3 D-alanine--D-alanine ligase OS=Staphylococcus aureus (strain USA300) GN=ddl PE=3 SV=1;>sp|A6QIS7|DDL_STAAE D-alanine--D-alanine ligase OS=Staphylococcus aureus (strain Newman) GN=ddl PE=3 SV=1;>tr|A0A0E1VKD1|A0A0E1VKD1_STAA3 D-alanine-	15	12	11	9	10	12	14	14	10	13	14	9	Cytoplasmic	11.5	12.3333
Q2FH01;A0A0H3K8M5;A0A0E1VRD5	>sp|Q2FH01|TDCB_STAA3 L-threonine dehydratase catabolic TdcB OS=Staphylococcus aureus (strain USA300) GN=tdcB PE=3 SV=1;>tr|A0A0H3K8M5|A0A0H3K8M5_STAAE L-threonine dehydratase catabolic TdcB OS=Staphylococcus aureus (strain Newman) GN=ilvA PE=3 SV=1;>tr|A0	7	13	8	7	9	10	16	15	11	9	10	11	Cytoplasmic/Membrane	9	12
A0A0H2XF74;A0A0E1VPL1;A0A0H3KAU4	>tr|A0A0H2XF74|A0A0H2XF74_STAA3 Putative phage infection protein OS=Staphylococcus aureus (strain USA300) GN=SAUSA300_2578 PE=4 SV=1;>tr|A0A0E1VPL1|A0A0E1VPL1_STAA3 YhgE/Pip domain protein OS=Staphylococcus aureus subsp. aureus USA300_TCH959 GN=HMPREF0776_	8	12	13	15	14	12	7	9	9	15	18	13	Cytoplasmic/Membrane	12.3333	11.8333
Q2FEI5;A0A0H3KA29;A0A0E1VNR3	>sp|Q2FEI5|FDHL_STAA3 Putative formate dehydrogenase SAUSA300_2258 OS=Staphylococcus aureus (strain USA300) GN=SAUSA300_2258 PE=3 SV=1;>tr|A0A0H3KA29|A0A0H3KA29_STAAE Formate dehydrogenase homolog OS=Staphylococcus aureus (strain Newman) GN=NWMN_2210 PE=4	17	22	28	5	3	3	17	19	18	4	7	6	Cytoplasmic	13	11.8333
A0A0H2XGZ8;A0A0E1VJJ7;A0A0H3KBJ6	>tr|A0A0H2XGZ8|A0A0H2XGZ8_STAA3 UvrABC system protein B OS=Staphylococcus aureus (strain USA300) GN=uvrB PE=3 SV=1;>tr|A0A0E1VJJ7|A0A0E1VJJ7_STAA3 UvrABC system protein B OS=Staphylococcus aureus subsp. aureus USA300_TCH959 GN=uvrB PE=3 SV=1;>tr|A0A0H3KBJ6	15	16	17	14	13	11	15	12	10	10	14	9	Cytoplasmic	14.3333	11.6667
A0A0H3KAK3;A0A0H2XHT0;A0A0E1VPZ9	>tr|A0A0H3KAK3|A0A0H3KAK3_STAAE ABC transporter, ATP-binding protein OS=Staphylococcus aureus (strain Newman) GN=NWMN_2412 PE=4 SV=1;>tr|A0A0H2XHT0|A0A0H2XHT0_STAA3 ABC transporter, ATP-binding protein OS=Staphylococcus aureus (strain USA300) GN=SAUSA300_2	10	10	8	12	11	12	16	11	11	11	11	10	Cytoplasmic/Membrane	10.5	11.6667
Q2FFV6;A6QHX0;A0A0E1VGG2	>sp|Q2FFV6|METK_STAA3 S-adenosylmethionine synthase OS=Staphylococcus aureus (strain USA300) GN=metK PE=3 SV=1;>sp|A6QHX0|METK_STAAE S-adenosylmethionine synthase OS=Staphylococcus aureus (strain Newman) GN=metK PE=3 SV=1;>tr|A0A0E1VGG2|A0A0E1VGG2_STAA3 S-	10	9	9	11	8	9	16	15	9	10	9	11	Cytoplasmic	9.33333	11.6667
Q2FEQ1;A6QJ80;A0A0E1VYE3	>sp|Q2FEQ1|RL5_STAA3 50S ribosomal protein L5 OS=Staphylococcus aureus (strain USA300) GN=rplE PE=3 SV=1;>sp|A6QJ80|RL5_STAAE 50S ribosomal protein L5 OS=Staphylococcus aureus (strain Newman) GN=rplE PE=3 SV=1;>tr|A0A0E1VYE3|A0A0E1VYE3_STAA3 50S ribosomal	11	10	5	4	6	5	14	20	16	6	7	6	Cytoplasmic	6.83333	11.5
A0A0H3K8E2;A0A0H2XEX6;A0A0E1VJY9	>tr|A0A0H3K8E2|A0A0H3K8E2_STAAE Transcription termination/antitermination protein NusA OS=Staphylococcus aureus (strain Newman) GN=nusA PE=3 SV=1;>tr|A0A0H2XEX6|A0A0H2XEX6_STAA3 Transcription termination/antitermination protein NusA OS=Staphylococcus aureu	15	15	16	12	9	11	13	13	13	8	12	9	Cytoplasmic	13	11.3333
Q2FGA8;A6QHF9;A0A0E1VH56	>sp|Q2FGA8|SYA_STAA3 Alanine--tRNA ligase OS=Staphylococcus aureus (strain USA300) GN=alaS PE=3 SV=1;>sp|A6QHF9|SYA_STAAE Alanine--tRNA ligase OS=Staphylococcus aureus (strain Newman) GN=alaS PE=3 SV=1;>tr|A0A0E1VH56|A0A0E1VH56_STAA3 Alanine--tRNA ligase O	11	13	19	9	8	5	10	15	12	13	12	6	Cytoplasmic	10.8333	11.3333
Q2FIA7;A0A0H3K717;A0A0E1VJ96	>sp|Q2FIA7|Y871_STAA3 Uncharacterized protein SAUSA300_0871 OS=Staphylococcus aureus (strain USA300) GN=SAUSA300_0871 PE=3 SV=1;>tr|A0A0H3K717|A0A0H3K717_STAAE Fumarylacetoacetate hydrolase family protein OS=Staphylococcus aureus (strain Newman) GN=NWMN_08	12	14	10	7	6	6	12	23	14	7	5	7	Cytoplasmic	9.16667	11.3333
A0A0H3K8I6;A0A0H2XFT3;A0A0E1VI48	>tr|A0A0H3K8I6|A0A0H3K8I6_STAAE DNA topoisomerase 4 subunit B OS=Staphylococcus aureus (strain Newman) GN=parE PE=3 SV=1;>tr|A0A0H2XFT3|A0A0H2XFT3_STAA3 DNA topoisomerase 4 subunit B OS=Staphylococcus aureus (strain USA300) GN=parE PE=3 SV=1;>tr|A0A0E1VI48	6	7	12	8	8	8	9	15	9	11	13	10	Cytoplasmic	8.16667	11.1667
A0A0H3K8Y7;A0A0H2XGR4;A0A0E1VIM2	>tr|A0A0H3K8Y7|A0A0H3K8Y7_STAAE DNA polymerase OS=Staphylococcus aureus (strain Newman) GN=polA PE=3 SV=1;>tr|A0A0H2XGR4|A0A0H2XGR4_STAA3 DNA polymerase OS=Staphylococcus aureus (strain USA300) GN=polA PE=3 SV=1;>tr|A0A0E1VIM2|A0A0E1VIM2_STAA3 DNA polymera	10	13	18	14	12	7	11	9	14	11	14	8	Cytoplasmic	12.3333	11.1667
Q2FF16;A6QIV6;A0A0E1VK97	>sp|Q2FF16|UPP_STAA3 Uracil phosphoribosyltransferase OS=Staphylococcus aureus (strain USA300) GN=upp PE=3 SV=1;>sp|A6QIV6|UPP_STAAE Uracil phosphoribosyltransferase OS=Staphylococcus aureus (strain Newman) GN=upp PE=3 SV=1;>tr|A0A0E1VK97|A0A0E1VK97_STAA3	10	9	5	6	7	10	13	18	11	7	10	8	Cytoplasmic	7.83333	11.1667
Q2FHH5;A6QGG3;A0A0E1VHV7	>sp|Q2FHH5|SYP_STAA3 Proline--tRNA ligase OS=Staphylococcus aureus (strain USA300) GN=proS PE=3 SV=1;>sp|A6QGG3|SYP_STAAE Proline--tRNA ligase OS=Staphylococcus aureus (strain Newman) GN=proS PE=3 SV=1;>tr|A0A0E1VHV7|A0A0E1VHV7_STAA3 Proline--tRNA ligase O	12	11	14	15	11	9	11	8	13	11	13	11	Cytoplasmic	12	11.1667
Q2FJM8;A6QE68;A0A0E1VLG6	>sp|Q2FJM8|XPT_STAA3 Xanthine phosphoribosyltransferase OS=Staphylococcus aureus (strain USA300) GN=xpt PE=3 SV=1;>sp|A6QE68|XPT_STAAE Xanthine phosphoribosyltransferase OS=Staphylococcus aureus (strain Newman) GN=xpt PE=3 SV=1;>tr|A0A0E1VLG6|A0A0E1VLG6_ST	14	9	9	8	10	12	17	14	9	9	9	9	Cytoplasmic	10.3333	11.1667
A0A0H3K807;A0A0H2XFZ6;A0A0E1VKV6	>tr|A0A0H3K807|A0A0H3K807_STAAE Uncharacterized protein OS=Staphylococcus aureus (strain Newman) GN=NWMN_0925 PE=4 SV=1;>tr|A0A0H2XFZ6|A0A0H2XFZ6_STAA3 Transcriptional regulator OS=Staphylococcus aureus (strain USA300) GN=SAUSA300_0958 PE=4 SV=1;>tr|A0A0E1	6	6	7	14	19	18	4	6	7	16	21	12	Cytoplasmic/Membrane	11.6667	11
A0A0H3KAU1;A0A0H2XHQ4;A0A0E1VLD3	>tr|A0A0H3KAU1|A0A0H3KAU1_STAAE Alkyl hydroperoxide reductase subunit F OS=Staphylococcus aureus (strain Newman) GN=ahpF PE=3 SV=1;>tr|A0A0H2XHQ4|A0A0H2XHQ4_STAA3 Alkyl hydroperoxide reductase, subunit F OS=Staphylococcus aureus (strain USA300) GN=ahpF PE=	11	10	14	7	4	3	16	12	14	9	9	6	Cytoplasmic/Membrane	8.16667	11
A0A0H3K6E1;A0A0H2XHB4;A0A0E1VMR2	>tr|A0A0H3K6E1|A0A0H3K6E1_STAAE Ribose-phosphate pyrophosphokinase OS=Staphylococcus aureus (strain Newman) GN=prs PE=3 SV=1;>tr|A0A0H2XHB4|A0A0H2XHB4_STAA3 Ribose-phosphate pyrophosphokinase OS=Staphylococcus aureus (strain USA300) GN=prs PE=3 SV=1;>tr|A0	9	12	9	12	8	9	10	12	8	11	13	10	Cytoplasmic	9.83333	10.6667
Q2FHZ1;A0A0H3KC36;A0A0E1VKH0	>sp|Q2FHZ1|RNJ1_STAA3 Ribonuclease J 1 OS=Staphylococcus aureus (strain USA300) GN=rnj1 PE=3 SV=1;>tr|A0A0H3KC36|A0A0H3KC36_STAAE Ribonuclease J OS=Staphylococcus aureus (strain Newman) GN=rnj PE=3 SV=1;>tr|A0A0E1VKH0|A0A0E1VKH0_STAA3 Ribonuclease J OS=Sta	9	10	12	7	6	6	13	13	13	8	8	9	Cytoplasmic	8.33333	10.6667
A0A0H3KCL7;A0A0H2XFY1;A0A0E1VJN0	>tr|A0A0H3KCL7|A0A0H3KCL7_STAAE Peptide methionine sulfoxide reductase regulator OS=Staphylococcus aureus (strain Newman) GN=msrR PE=4 SV=1;>tr|A0A0H2XFY1|A0A0H2XFY1_STAA3 Peptide methionine sulfoxide reductase regulator MsrR OS=Staphylococcus aureus (stra	7	10	10	10	11	8	7	16	8	11	14	7	Cytoplasmic/Membrane	9.33333	10.5
Q2FG80;A6QHI9;A0A0E1VGU5	>sp|Q2FG80|RL21_STAA3 50S ribosomal protein L21 OS=Staphylococcus aureus (strain USA300) GN=rplU PE=3 SV=1;>sp|A6QHI9|RL21_STAAE 50S ribosomal protein L21 OS=Staphylococcus aureus (strain Newman) GN=rplU PE=3 SV=1;>tr|A0A0E1VGU5|A0A0E1VGU5_STAA3 50S riboso	9	10	6	7	10	12	15	14	7	8	9	10	Unknown	9	10.5
A0A0H3KDX6;A0A0H2XEL4;A0A0E1VNW8	>tr|A0A0H3KDX6|A0A0H3KDX6_STAAE Phage major capsid protein OS=Staphylococcus aureus (strain Newman) GN=NWMN_1896 PE=4 SV=1;>tr|A0A0H2XEL4|A0A0H2XEL4_STAA3 Phi77 ORF006-like protein, putative capsid protein OS=Staphylococcus aureus (strain USA300) GN=SAUSA3	11	9	9	11	10	9	9	13	13	9	7	11	Unknown	9.83333	10.3333
A0A0H3KHW5;A0A0H2XFU0;A0A0E1VMC6	>tr|A0A0H3KHW5|A0A0H3KHW5_STAAE S1 RNA binding domain protein OS=Staphylococcus aureus (strain Newman) GN=NWMN_1969 PE=4 SV=1;>tr|A0A0H2XFU0|A0A0H2XFU0_STAA3 S1 RNA binding domain protein OS=Staphylococcus aureus (strain USA300) GN=SAUSA300_2021 PE=4 SV=1;	10	12	14	6	8	6	10	12	9	8	13	10	Cytoplasmic	9.33333	10.3333
Q2FEP0;A6QJ91;A0A0E1VNQ6	>sp|Q2FEP0|RL4_STAA3 50S ribosomal protein L4 OS=Staphylococcus aureus (strain USA300) GN=rplD PE=3 SV=1;>sp|A6QJ91|RL4_STAAE 50S ribosomal protein L4 OS=Staphylococcus aureus (strain Newman) GN=rplD PE=3 SV=1;>tr|A0A0E1VNQ6|A0A0E1VNQ6_STAA3 50S ribosomal	8	11	9	10	6	8	11	12	12	8	9	10	Unknown	8.66667	10.3333
Q2FIS2;A0A0H3K6R0;A0A0E1VM13	>sp|Q2FIS2|LTAS_STAA3 Lipoteichoic acid synthase OS=Staphylococcus aureus (strain USA300) GN=ltaS PE=3 SV=1;>tr|A0A0H3K6R0|A0A0H3K6R0_STAAE Lipoteichoic acid synthase OS=Staphylococcus aureus (strain Newman) GN=NWMN_0687 PE=3 SV=1;>tr|A0A0E1VM13|A0A0E1VM13	13	17	21	10	10	9	10	14	15	8	8	7	Cytoplasmic/Membrane	13.3333	10.3333
A0A0H3K8J6;A0A0H2XHG6;A0A0E1VHQ0	>tr|A0A0H3K8J6|A0A0H3K8J6_STAAE Methicillin resistance expression factor FemB OS=Staphylococcus aureus (strain Newman) GN=femB PE=4 SV=1;>tr|A0A0H2XHG6|A0A0H2XHG6_STAA3 Methicillin resistance protein FemB OS=Staphylococcus aureus (strain USA300) GN=femB PE	9	9	12	10	9	3	10	14	9	12	8	8	Cytoplasmic	8.66667	10.1667
Q2FKQ1;A0A0H3KD61;A0A0E1VM98	>sp|Q2FKQ1|GYRB_STAA3 DNA gyrase subunit B OS=Staphylococcus aureus (strain USA300) GN=gyrB PE=3 SV=3;>tr|A0A0H3KD61|A0A0H3KD61_STAAE DNA gyrase subunit B OS=Staphylococcus aureus (strain Newman) GN=gyrB PE=3 SV=1;>tr|A0A0E1VM98|A0A0E1VM98_STAA3 DNA gyrase	9	13	14	12	13	10	10	15	7	8	10	11	Cytoplasmic	11.8333	10.1667
A0A0H3K6R4;A0A0H2XI26;A0A0E1VLI8	>tr|A0A0H3K6R4|A0A0H3K6R4_STAAE Ribonucleotide-diphosphate reductase beta chain OS=Staphylococcus aureus (strain Newman) GN=nrdF PE=4 SV=1;>tr|A0A0H2XI26|A0A0H2XI26_STAA3 Ribonucleoside-diphosphate reductase, beta subunit OS=Staphylococcus aureus (strain U	11	12	12	5	4	5	17	13	12	8	5	5	Cytoplasmic	8.16667	10
A0A0H3KEJ6;A0A0H2XGW5;A0A0E1VUZ4	>tr|A0A0H3KEJ6|A0A0H3KEJ6_STAAE ATP-dependent zinc metalloprotease FtsH OS=Staphylococcus aureus (strain Newman) GN=ftsH PE=3 SV=1;>tr|A0A0H2XGW5|A0A0H2XGW5_STAA3 ATP-dependent zinc metalloprotease FtsH OS=Staphylococcus aureus (strain USA300) GN=ftsH PE=3	10	7	9	4	6	10	13	17	8	7	6	9	Cytoplasmic/Membrane	7.66667	10
Q2FJ94;A6QEJ8;A0A0E1VUC1	>sp|Q2FJ94|RS7_STAA3 30S ribosomal protein S7 OS=Staphylococcus aureus (strain USA300) GN=rpsG PE=3 SV=2;>sp|A6QEJ8|RS7_STAAE 30S ribosomal protein S7 OS=Staphylococcus aureus (strain Newman) GN=rpsG PE=3 SV=1;>tr|A0A0E1VUC1|A0A0E1VUC1_STAA3 30S ribosomal	5	10	7	9	8	12	10	11	11	8	10	10	Cytoplasmic	8.5	10
A0A0H2XF56;A0A0H3K8W4;A0A0E1VH75	>tr|A0A0H2XF56|A0A0H2XF56_STAA3 Protein translocase subunit SecD OS=Staphylococcus aureus (strain USA300) GN=secF PE=3 SV=1;>tr|A0A0H3K8W4|A0A0H3K8W4_STAAE Protein translocase subunit SecD OS=Staphylococcus aureus (strain Newman) GN=secDF PE=3 SV=1;>tr|A0A	11	9	14	8	11	12	11	10	8	11	10	9	Cytoplasmic/Membrane	10.8333	9.83333
Q2FF15;A6QIV7;A0A0E1VKF8	>sp|Q2FF15|GLYA_STAA3 Serine hydroxymethyltransferase OS=Staphylococcus aureus (strain USA300) GN=glyA PE=3 SV=1;>sp|A6QIV7|GLYA_STAAE Serine hydroxymethyltransferase OS=Staphylococcus aureus (strain Newman) GN=glyA PE=3 SV=1;>tr|A0A0E1VKF8|A0A0E1VKF8_STAA	13	13	12	3	5	3	13	13	13	7	7	6	Cytoplasmic	8.16667	9.83333
Q2FFH6;A0A0E1VP56;A0A0H3K9F7	>sp|Q2FFH6|PPAC_STAA3 Probable manganese-dependent inorganic pyrophosphatase OS=Staphylococcus aureus (strain USA300) GN=ppaC PE=3 SV=1;>tr|A0A0E1VP56|A0A0E1VP56_STAA3 Probable manganese-dependent inorganic pyrophosphatase OS=Staphylococcus aureus subsp. a	15	12	6	5	6	7	13	18	8	6	8	6	Cytoplasmic	8.5	9.83333
A0A0H3K6X4;A0A0H2XIS3;A0A0E1VNH1	>tr|A0A0H3K6X4|A0A0H3K6X4_STAAE Uncharacterized protein OS=Staphylococcus aureus (strain Newman) GN=NWMN_0362 PE=4 SV=1;>tr|A0A0H2XIS3|A0A0H2XIS3_STAA3 Putative staphylococcal enterotoxin OS=Staphylococcus aureus (strain USA300) GN=SAUSA300_0370 PE=4 SV=1;	12	15	17	6	4	3	11	17	18	3	4	5	Unknown	9.5	9.66667
A0A0H3KI65;A0A0H2XIY1	>tr|A0A0H3KI65|A0A0H3KI65_STAAE Hyaluronate lyase OS=Staphylococcus aureus (strain Newman) GN=hysA PE=4 SV=1;>tr|A0A0H2XIY1|A0A0H2XIY1_STAA3 Hyaluronate lyase OS=Staphylococcus aureus (strain USA300) GN=hysA PE=4 SV=1	3	16	31	6	6	2	8	20	20	4	1	5	Extracellular	10.6667	9.66667
Q2FEC8;A0A0H3KA57;A0A0E1VQE2	>sp|Q2FEC8|Y2315_STAA3 Uncharacterized lipoprotein SAUSA300_2315 OS=Staphylococcus aureus (strain USA300) GN=SAUSA300_2315 PE=3 SV=1;>tr|A0A0H3KA57|A0A0H3KA57_STAAE Uncharacterized protein OS=Staphylococcus aureus (strain Newman) GN=NWMN_2270 PE=4 SV=1;>tr	5	9	15	8	12	13	7	5	16	12	10	8	Unknown	10.3333	9.66667
Q2FEN9;A6QJ92;A0A0E1VQT0	>sp|Q2FEN9|RL3_STAA3 50S ribosomal protein L3 OS=Staphylococcus aureus (strain USA300) GN=rplC PE=3 SV=1;>sp|A6QJ92|RL3_STAAE 50S ribosomal protein L3 OS=Staphylococcus aureus (strain Newman) GN=rplC PE=3 SV=1;>tr|A0A0E1VQT0|A0A0E1VQT0_STAA3 50S ribosomal	4	7	6	8	6	8	11	15	9	7	9	7	Cytoplasmic	6.5	9.66667
Q2FEX1;A6QJ02;A0A0E1VUQ7	>sp|Q2FEX1|GLMM_STAA3 Phosphoglucosamine mutase OS=Staphylococcus aureus (strain USA300) GN=glmM PE=3 SV=1;>sp|A6QJ02|GLMM_STAAE Phosphoglucosamine mutase OS=Staphylococcus aureus (strain Newman) GN=glmM PE=3 SV=1;>tr|A0A0E1VUQ7|A0A0E1VUQ7_STAA3 Phosphoglu	11	8	12	4	5	6	12	10	11	6	10	9	Cytoplasmic	7.66667	9.66667
A0A0E1VSC3;A0A0H3K8A4;A0A0H2XJZ5	>tr|A0A0E1VSC3|A0A0E1VSC3_STAA3 Penicillin-binding protein, transpeptidase domain protein (Fragment) OS=Staphylococcus aureus subsp. aureus USA300_TCH959 GN=HMPREF0776_2182 PE=4 SV=1;>tr|A0A0H3K8A4|A0A0H3K8A4_STAAE Penicillin-binding protein 1 OS=Staphyloc	9	11	11	8	6	8	7	17	10	10	7	6	Cytoplasmic/Membrane	8.83333	9.5
A0A0H3L074;A0A0H2XH16	>tr|A0A0H3L074|A0A0H3L074_STAAE Delta-hemolysin OS=Staphylococcus aureus (strain Newman) GN=hld PE=4 SV=1;>tr|A0A0H2XH16|A0A0H2XH16_STAA3 Delta-hemolysin OS=Staphylococcus aureus (strain USA300) GN=SAUSA300_1988 PE=4 SV=1	25	12	9	4	6	5	10	26	8	6	3	4	Unknown	10.1667	9.5
A0A0H3K931;A0A0H2XGN7;A0A0E1VQN7	>tr|A0A0H3K931|A0A0H3K931_STAAE Thioredoxin homolog OS=Staphylococcus aureus (strain Newman) GN=NWMN_1637 PE=4 SV=1;>tr|A0A0H2XGN7|A0A0H2XGN7_STAA3 Putative thioredoxin OS=Staphylococcus aureus (strain USA300) GN=SAUSA300_1690 PE=4 SV=1;>tr|A0A0E1VQN7|A0A0	22	10	4	2	5	8	7	26	7	4	5	6	Cytoplasmic	8.5	9.16667
A0A0H3KAP8;A0A0H2XFW6;A0A0E1VPL2	>tr|A0A0H3KAP8|A0A0H3KAP8_STAAE Dihydroorotate dehydrogenase (quinone) OS=Staphylococcus aureus (strain Newman) GN=pyrD PE=3 SV=1;>tr|A0A0H2XFW6|A0A0H2XFW6_STAA3 Dihydroorotate dehydrogenase (quinone) OS=Staphylococcus aureus (strain USA300) GN=pyrD PE=3 S	6	6	4	9	8	7	10	11	12	7	6	9	Cytoplasmic/Membrane	6.66667	9.16667
Q2FEP6;A6QJ85;A0A0E1VYE7	>sp|Q2FEP6|RL16_STAA3 50S ribosomal protein L16 OS=Staphylococcus aureus (strain USA300) GN=rplP PE=3 SV=1;>sp|A6QJ85|RL16_STAAE 50S ribosomal protein L16 OS=Staphylococcus aureus (strain Newman) GN=rplP PE=3 SV=1;>tr|A0A0E1VYE7|A0A0E1VYE7_STAA3 50S riboso	7	8	11	9	7	7	12	12	9	6	8	8	Cytoplasmic	8.16667	9.16667
Q2FHG3;A0A0H3KG49;A0A0E1VHU1	>sp|Q2FHG3|RNJ2_STAA3 Ribonuclease J 2 OS=Staphylococcus aureus (strain USA300) GN=rnj2 PE=3 SV=2;>tr|A0A0H3KG49|A0A0H3KG49_STAAE Ribonuclease J OS=Staphylococcus aureus (strain Newman) GN=rnj PE=3 SV=1;>tr|A0A0E1VHU1|A0A0E1VHU1_STAA3 Ribonuclease J OS=Sta	11	9	10	10	7	8	9	11	11	5	12	7	Cytoplasmic	9.16667	9.16667
A0A0H3K8B6;A0A0H2XIN1;A0A0E1VK79	>tr|A0A0H3K8B6|A0A0H3K8B6_STAAE Carbamoyl-phosphate synthase small chain OS=Staphylococcus aureus (strain Newman) GN=pyrAA PE=3 SV=1;>tr|A0A0H2XIN1|A0A0H2XIN1_STAA3 Carbamoyl-phosphate synthase small chain OS=Staphylococcus aureus (strain USA300) GN=carA P	8	14	9	8	8	6	10	10	10	7	9	8	Cytoplasmic	8.83333	9
Q2FEV0;A0A0H3KI52;A0A0E1VQR1	>sp|Q2FEV0|ASP23_STAA3 Alkaline shock protein 23 OS=Staphylococcus aureus (strain USA300) GN=asp23 PE=3 SV=1;>tr|A0A0H3KI52|A0A0H3KI52_STAAE Alkaline shock protein 23 OS=Staphylococcus aureus (strain Newman) GN=NWMN_2086 PE=4 SV=1;>tr|A0A0E1VQR1|A0A0E1VQR1	15	10	10	4	6	4	11	17	14	3	3	6	Unknown	8.16667	9
A0A0H2XGP3;A0A0H3K9Q6;A0A0E1VK81	>tr|A0A0H2XGP3|A0A0H2XGP3_STAA3 UDP-N-acetylglucosamine 1-carboxyvinyltransferase OS=Staphylococcus aureus (strain USA300) GN=murA PE=3 SV=1;>tr|A0A0H3K9Q6|A0A0H3K9Q6_STAAE UDP-N-acetylglucosamine 1-carboxyvinyltransferase OS=Staphylococcus aureus (strain	8	7	9	6	5	9	14	11	8	5	7	8	Cytoplasmic	7.33333	8.83333
A0A0H3K7M9;A0A0H2XHC4;A0A0E1VLI0	>tr|A0A0H3K7M9|A0A0H3K7M9_STAAE 2,3-bisphosphoglycerate-independent phosphoglycerate mutase OS=Staphylococcus aureus (strain Newman) GN=pgm PE=3 SV=1;>tr|A0A0H2XHC4|A0A0H2XHC4_STAA3 2,3-bisphosphoglycerate-independent phosphoglycerate mutase OS=Staphylococ	10	13	19	4	5	9	12	10	15	7	5	4	Cytoplasmic	10	8.83333
A0A0H2XHP9;A0A0H3KA75;A0A0E1VNX7	>tr|A0A0H2XHP9|A0A0H2XHP9_STAA3 Staphylocoagulase OS=Staphylococcus aureus (strain USA300) GN=coa PE=4 SV=1;>tr|A0A0H3KA75|A0A0H3KA75_STAAE Coagulase OS=Staphylococcus aureus (strain Newman) GN=coa PE=4 SV=1;>tr|A0A0E1VNX7|A0A0E1VNX7_STAA3 Staphylocoagulas	11	10	13	0	0	1	13	14	13	5	5	1	Extracellular	5.83333	8.5
A0A0H3KAL3;A0A0H2XH59;A0A0E1VPV4	>tr|A0A0H3KAL3|A0A0H3KAL3_STAAE Secretory antigen SsaA homolog OS=Staphylococcus aureus (strain Newman) GN=NWMN_2443 PE=4 SV=1;>tr|A0A0H2XH59|A0A0H2XH59_STAA3 Uncharacterized protein OS=Staphylococcus aureus (strain USA300) GN=SAUSA300_2482 PE=4 SV=1;>tr|A	9	7	11	12	13	13	7	10	8	10	9	7	Extracellular	10.8333	8.5
Q2FEP4;A6QJ87;A0A0E1VQS5	>sp|Q2FEP4|RL22_STAA3 50S ribosomal protein L22 OS=Staphylococcus aureus (strain USA300) GN=rplV PE=3 SV=1;>sp|A6QJ87|RL22_STAAE 50S ribosomal protein L22 OS=Staphylococcus aureus (strain Newman) GN=rplV PE=3 SV=1;>tr|A0A0E1VQS5|A0A0E1VQS5_STAA3 50S riboso	5	9	10	7	8	6	11	10	7	7	9	6	Cytoplasmic	7.5	8.33333
Q2FFZ8;A6QHS3;A0A0E1VGR8	>sp|Q2FFZ8|MURC_STAA3 UDP-N-acetylmuramate--L-alanine ligase OS=Staphylococcus aureus (strain USA300) GN=murC PE=3 SV=1;>sp|A6QHS3|MURC_STAAE UDP-N-acetylmuramate--L-alanine ligase OS=Staphylococcus aureus (strain Newman) GN=murC PE=3 SV=1;>tr|A0A0E1VGR8|A	5	3	6	6	5	5	6	12	11	10	5	6	Cytoplasmic	5	8.33333
Q2FHL2;A0A0H3K889;A0A0E1VI92	>sp|Q2FHL2|Y1119_STAA3 Uncharacterized protein SAUSA300_1119 OS=Staphylococcus aureus (strain USA300) GN=SAUSA300_1119 PE=4 SV=1;>tr|A0A0H3K889|A0A0H3K889_STAAE Dak phosphatase OS=Staphylococcus aureus (strain Newman) GN=NWMN_1136 PE=4 SV=1;>tr|A0A0E1VI92|	7	9	13	10	7	5	12	8	10	6	8	6	Unknown	8.5	8.33333
A0A0H3KBU2;A0A0H2XJF4;A0A0E1VKQ6	>tr|A0A0H3KBU2|A0A0H3KBU2_STAAE 3-oxoacyl-[acyl-carrier-protein] synthase 2 OS=Staphylococcus aureus (strain Newman) GN=NWMN_0854 PE=3 SV=1;>tr|A0A0H2XJF4|A0A0H2XJF4_STAA3 3-oxoacyl-[acyl-carrier-protein] synthase 2 OS=Staphylococcus aureus (strain USA300)	4	9	8	4	2	3	7	13	12	7	4	6	Cytoplasmic/Membrane	5	8.16667
Q2FEP8;A6QJ83;A0A0E1VNK4	>sp|Q2FEP8|RS17_STAA3 30S ribosomal protein S17 OS=Staphylococcus aureus (strain USA300) GN=rpsQ PE=3 SV=1;>sp|A6QJ83|RS17_STAAE 30S ribosomal protein S17 OS=Staphylococcus aureus (strain Newman) GN=rpsQ PE=3 SV=1;>tr|A0A0E1VNK4|A0A0E1VNK4_STAA3 30S riboso	10	8	8	4	5	8	8	11	10	6	7	7	Cytoplasmic	7.16667	8.16667
Q2FFY7;A0A0H3KH51;A0A0E1VGP7	>sp|Q2FFY7|PEPVL_STAA3 Putative dipeptidase SAUSA300_1697 OS=Staphylococcus aureus (strain USA300) GN=SAUSA300_1697 PE=3 SV=1;>tr|A0A0H3KH51|A0A0H3KH51_STAAE Peptidase M20/M25/M40 family protein OS=Staphylococcus aureus (strain Newman) GN=NWMN_1644 PE=4 SV	6	7	11	1	4	2	10	10	17	3	5	4	Cytoplasmic	5.16667	8.16667
Q2FG61;A6QHK9;A0A0E1VGT3	>sp|Q2FG61|TIG_STAA3 Trigger factor OS=Staphylococcus aureus (strain USA300) GN=tig PE=3 SV=1;>sp|A6QHK9|TIG_STAAE Trigger factor OS=Staphylococcus aureus (strain Newman) GN=tig PE=3 SV=1;>tr|A0A0E1VGT3|A0A0E1VGT3_STAA3 Trigger factor OS=Staphylococcus aur	10	10	12	3	4	6	13	10	12	6	5	2	Cytoplasmic	7.5	8
Q2FHF2;A6QGI5;A0A0E1VK06	>sp|Q2FHF2|RNY_STAA3 Ribonuclease Y OS=Staphylococcus aureus (strain USA300) GN=rny PE=3 SV=1;>sp|A6QGI5|RNY_STAAE Ribonuclease Y OS=Staphylococcus aureus (strain Newman) GN=rny PE=3 SV=1;>tr|A0A0E1VK06|A0A0E1VK06_STAA3 Ribonuclease Y OS=Staphylococcus aur	7	6	14	9	9	7	8	5	6	7	10	11	Cytoplasmic	8.66667	7.83333
A0A0H3K851;A0A0H2XHU1;A0A0E1VSE0	>tr|A0A0H3K851|A0A0H3K851_STAAE Succinate dehydrogenase flavoprotein subunit OS=Staphylococcus aureus (strain Newman) GN=sdhA PE=4 SV=1;>tr|A0A0H2XHU1|A0A0H2XHU1_STAA3 Succinate dehydrogenase, flavoprotein subunit OS=Staphylococcus aureus (strain USA300) G	10	7	8	8	10	10	9	8	5	9	8	7	Cytoplasmic	8.83333	7.66667
A0A0H3K8V8;A0A0H2XKG5;A0A0E1VH39	>tr|A0A0H3K8V8|A0A0H3K8V8_STAAE GTP pyrophosphokinase OS=Staphylococcus aureus (strain Newman) GN=relA PE=3 SV=1;>tr|A0A0H2XKG5|A0A0H2XKG5_STAA3 GTP pyrophosphokinase OS=Staphylococcus aureus (strain USA300) GN=SAUSA300_1590 PE=3 SV=1;>tr|A0A0E1VH39|A0A0E1	7	7	12	4	8	6	11	10	6	7	6	6	Cytoplasmic	7.33333	7.66667
A0A0H3K9Z7;A0A0H2XIT3;A0A0E1VP63	>tr|A0A0H3K9Z7|A0A0H3K9Z7_STAAE Glucose/ribitol dehydrogenase OS=Staphylococcus aureus (strain Newman) GN=NWMN_0071 PE=4 SV=1;>tr|A0A0H2XIT3|A0A0H2XIT3_STAA3 Acetoin(Diacetyl) reductase OS=Staphylococcus aureus (strain USA300) GN=SAUSA300_0129 PE=4 SV=1;>t	10	10	9	7	5	6	11	8	8	7	6	6	Cytoplasmic	7.83333	7.66667
A0A0H2XFV8	>tr|A0A0H2XFV8|A0A0H2XFV8_STAA3 Staphylococcal enterotoxin Q OS=Staphylococcus aureus (strain USA300) GN=seq PE=4 SV=1	14	6	8	5	6	7	7	13	11	5	5	4	Extracellular	7.66667	7.5
Q2FEI9;A0A0H3KA24;A0A0E1VNR0	>sp|Q2FEI9|Y2254_STAA3 Putative 2-hydroxyacid dehydrogenase SAUSA300_2254 OS=Staphylococcus aureus (strain USA300) GN=SAUSA300_2254 PE=3 SV=1;>tr|A0A0H3KA24|A0A0H3KA24_STAAE D-isomer specific 2-hydroxyacid dehydrogenase family protein OS=Staphylococcus aur	13	10	9	5	3	4	11	15	8	4	4	3	Cytoplasmic	7.33333	7.5
A0A0H3KDU5;A0A0H2XFU7;A0A0E1VZ19	>tr|A0A0H3KDU5|A0A0H3KDU5_STAAE Aldehyde dehydrogenase OS=Staphylococcus aureus (strain Newman) GN=NWMN_1858 PE=3 SV=1;>tr|A0A0H2XFU7|A0A0H2XFU7_STAA3 Aldehyde dehydrogenase OS=Staphylococcus aureus (strain USA300) GN=aldA2 PE=3 SV=1;>tr|A0A0E1VZ19|A0A0E1V	13	9	13	6	7	7	9	6	11	7	5	5	Cytoplasmic	9.16667	7.16667
A0A0H3KGM7;A0A0H2XEQ2;A0A0E1VH62	>tr|A0A0H3KGM7|A0A0H3KGM7_STAAE Glucose-6-phosphate 1-dehydrogenase OS=Staphylococcus aureus (strain Newman) GN=zwf PE=3 SV=1;>tr|A0A0H2XEQ2|A0A0H2XEQ2_STAA3 Glucose-6-phosphate 1-dehydrogenase OS=Staphylococcus aureus (strain USA300) GN=zwf PE=3 SV=1;>tr|	9	12	16	3	3	2	12	7	12	4	5	3	Cytoplasmic	7.5	7.16667
A0A0H3K801;A0A0H2XH50;A0A0E1VSW4	>tr|A0A0H3K801|A0A0H3K801_STAAE 1,4-dihydroxy-2-naphthoyl-CoA synthase OS=Staphylococcus aureus (strain Newman) GN=memB PE=3 SV=1;>tr|A0A0H2XH50|A0A0H2XH50_STAA3 1,4-dihydroxy-2-naphthoyl-CoA synthase OS=Staphylococcus aureus (strain USA300) GN=menB PE=3 S	7	12	8	5	4	2	10	6	11	7	4	3	Cytoplasmic	6.33333	6.83333
Q2FEW1;A0A0H3K9S1;A0A0E1VQK7	>sp|Q2FEW1|URTF_STAA3 Probable uridylyltransferase SAUSA300_2130 OS=Staphylococcus aureus (strain USA300) GN=SAUSA300_2130 PE=3 SV=1;>tr|A0A0H3K9S1|A0A0H3K9S1_STAAE Uncharacterized protein OS=Staphylococcus aureus (strain Newman) GN=NWMN_2072 PE=4 SV=1;>tr	13	11	14	3	4	1	12	12	10	4	2	1	Cytoplasmic	7.66667	6.83333
Q2FGW1;A6QH29;A0A0E1VHD2	>sp|Q2FGW1|EBPS_STAA3 Elastin-binding protein EbpS OS=Staphylococcus aureus (strain USA300) GN=ebpS PE=3 SV=3;>sp|A6QH29|EBPS_STAAE Elastin-binding protein EbpS OS=Staphylococcus aureus (strain Newman) GN=ebpS PE=1 SV=1;>tr|A0A0E1VHD2|A0A0E1VHD2_STAA3 Elas	1	1	3	11	10	12	4	8	3	6	10	10	Cytoplasmic/Membrane	6.33333	6.83333
Q2FJ20;A6QES8;A0A0E1VLV7	>sp|Q2FJ20|SARA_STAA3 Transcriptional regulator SarA OS=Staphylococcus aureus (strain USA300) GN=sarA PE=3 SV=1;>sp|A6QES8|SARA_STAAE Transcriptional regulator SarA OS=Staphylococcus aureus (strain Newman) GN=sarA PE=1 SV=1;>tr|A0A0E1VLV7|A0A0E1VLV7_STAA3	11	13	4	4	4	4	12	10	9	5	1	4	Cytoplasmic	6.66667	6.83333
Q2FFH4;A0A0H3K9H6;A0A0E1VRF4	>sp|Q2FFH4|Y1902_STAA3 Uncharacterized protein SAUSA300_1902 OS=Staphylococcus aureus (strain USA300) GN=SAUSA300_1902 PE=3 SV=1;>tr|A0A0H3K9H6|A0A0H3K9H6_STAAE Uncharacterized protein OS=Staphylococcus aureus (strain Newman) GN=NWMN_1859 PE=4 SV=1;>tr|A0A	9	12	8	1	1	0	8	14	12	2	2	1	Cytoplasmic	5.16667	6.5
A0A0H3K822;A0A0H2XJZ3;A0A0E1VSM0	>tr|A0A0H3K822|A0A0H3K822_STAAE Phosphoenolpyruvate-protein phosphotransferase OS=Staphylococcus aureus (strain Newman) GN=NWMN_0950 PE=3 SV=1;>tr|A0A0H2XJZ3|A0A0H2XJZ3_STAA3 Phosphoenolpyruvate-protein phosphotransferase OS=Staphylococcus aureus (strain U	10	11	14	2	2	2	9	12	11	2	2	2	Cytoplasmic	6.83333	6.33333
Q2FE03;A0A0H3KF27	>sp|Q2FE03|FNBA_STAA3 Fibronectin-binding protein A OS=Staphylococcus aureus (strain USA300) GN=fnbA PE=3 SV=1;>tr|A0A0H3KF27|A0A0H3KF27_STAAE Fibronectin binding protein A OS=Staphylococcus aureus (strain Newman) GN=fnbA PE=4 SV=1	0	5	20	0	0	1	7	14	12	2	3	0	Cellwall	4.33333	6.33333
Q2FHJ3;A6QGE5;A0A0E1VHR6	>sp|Q2FHJ3|SUCC_STAA3 Succinate--CoA ligase [ADP-forming] subunit beta OS=Staphylococcus aureus (strain USA300) GN=sucC PE=3 SV=1;>sp|A6QGE5|SUCC_STAAE Succinate--CoA ligase [ADP-forming] subunit beta OS=Staphylococcus aureus (strain Newman) GN=sucC PE=3 S	8	6	8	1	0	0	10	10	11	3	2	1	Cytoplasmic	3.83333	6.16667
Q2FIB3;A6QFH3;A0A0E1VLC0	>sp|Q2FIB3|G6PI_STAA3 Glucose-6-phosphate isomerase OS=Staphylococcus aureus (strain USA300) GN=pgi PE=3 SV=1;>sp|A6QFH3|G6PI_STAAE Glucose-6-phosphate isomerase OS=Staphylococcus aureus (strain Newman) GN=pgi PE=3 SV=1;>tr|A0A0E1VLC0|A0A0E1VLC0_STAA3 Gluc	3	3	4	6	12	11	6	4	4	5	9	8	Cytoplasmic	6.5	6
A0A0H3K9S4;A0A0H2XHA0;A0A0E1VML7	>tr|A0A0H3K9S4|A0A0H3K9S4_STAAE Uncharacterized protein OS=Staphylococcus aureus (strain Newman) GN=NWMN_2045 PE=4 SV=1;>tr|A0A0H2XHA0|A0A0H2XHA0_STAA3 Uncharacterized protein OS=Staphylococcus aureus (strain USA300) GN=SAUSA300_2094 PE=4 SV=1;>tr|A0A0E1VM	5	10	13	8	5	5	6	7	10	4	4	4	Unknown	7.66667	5.83333
Q53653;A0A0H2XG16;A0A0E1VJD3	>sp|Q53653|CLFA_STAAE Clumping factor A OS=Staphylococcus aureus (strain Newman) GN=clfA PE=1 SV=1;>tr|A0A0H2XG16|A0A0H2XG16_STAA3 Clumping factor A OS=Staphylococcus aureus (strain USA300) GN=clfA PE=4 SV=1;>tr|A0A0E1VJD3|A0A0E1VJD3_STAA3 Clumping factor	9	8	13	1	2	1	4	10	12	1	1	2	Cellwall	5.66667	5
Q2FJ89;A6QEK3;A0A0E1VUC6	>sp|Q2FJ89|HCHA_STAA3 Protein deglycase HchA OS=Staphylococcus aureus (strain USA300) GN=hchA PE=3 SV=1;>sp|A6QEK3|HCHA_STAAE Protein deglycase HchA OS=Staphylococcus aureus (strain Newman) GN=hchA PE=3 SV=1;>tr|A0A0E1VUC6|A0A0E1VUC6_STAA3 Protein deglycas	11	8	10	1	1	1	9	9	6	0	2	3	Cytoplasmic	5.33333	4.83333

## Sheet: t test Heatmap
MajorityproteinIDs	Fastaheaders	WT24_1	WT24_2	WT24_3	WT5_1	WT5_2	WT5_3	Zscore WT24_1	Zscore WT24_2	Zscore WT24_3	Zscore WT5_1	Zscore WT5_2	Zscore WT5_3
A0A0H2XF74;A0A0E1VPL1;A0A0H3KAU4	>tr|A0A0H2XF74|A0A0H2XF74_STAA3 Putative phage infection protein OS=Staphylococcus aureus (strain USA300) GN=SAUSA300_2578 PE=4 SV=1;>tr|A0A0E1VPL1|A0A0E1VPL1_STAA3 YhgE/Pip domain protein OS=Staphylococcus aureus subsp. aureus USA300_TCH959 GN=HMPREF0776_	7	9	9	15	18	13	-1.14668	-0.672194	-0.672194	0.751276	1.46301	0.276786
A0A0H2XFV8	>tr|A0A0H2XFV8|A0A0H2XFV8_STAA3 Staphylococcal enterotoxin Q OS=Staphylococcus aureus (strain USA300) GN=seq PE=4 SV=1	7	13	11	5	5	4	-0.136083	1.49691	0.952579	-0.680414	-0.680414	-0.952579
A0A0H2XHP9;A0A0H3KA75;A0A0E1VNX7	>tr|A0A0H2XHP9|A0A0H2XHP9_STAA3 Staphylocoagulase OS=Staphylococcus aureus (strain USA300) GN=coa PE=4 SV=1;>tr|A0A0H3KA75|A0A0H3KA75_STAAE Coagulase OS=Staphylococcus aureus (strain Newman) GN=coa PE=4 SV=1;>tr|A0A0E1VNX7|A0A0E1VNX7_STAA3 Staphylocoagulas	13	14	13	5	5	1	0.817506	0.999175	0.817506	-0.635838	-0.635838	-1.36251
A0A0H2XHR6;A0A0H3KAL4;A0A0E1VX66	>tr|A0A0H2XHR6|A0A0H2XHR6_STAA3 Putative AMP-binding enzyme OS=Staphylococcus aureus (strain USA300) GN=SAUSA300_2542 PE=4 SV=1;>tr|A0A0H3KAL4|A0A0H3KAL4_STAAE Uncharacterized protein OS=Staphylococcus aureus (strain Newman) GN=NWMN_2506 PE=4 SV=1;>tr|A0A0	16	18	14	12	9	11	0.801605	1.40281	0.200401	-0.400802	-1.30261	-0.701404
A0A0H2XI72;A0A0H3K6P1;A0A0E1VL97	>tr|A0A0H2XI72|A0A0H2XI72_STAA3 Triacylglycerol lipase OS=Staphylococcus aureus (strain USA300) GN=SAUSA300_0320 PE=4 SV=1;>tr|A0A0H3K6P1|A0A0H3K6P1_STAAE Truncated triacylglycerol lipase OS=Staphylococcus aureus (strain Newman) GN=geh PE=4 SV=1;>tr|A0A0E1	125	142	108	60	91	59	0.808999	1.30911	0.30889	-1.10318	-0.191218	-1.1326
A0A0H2XID2;A0A0H3K743;A0A0E1VKQ3	>tr|A0A0H2XID2|A0A0H2XID2_STAA3 Methionine--tRNA ligase OS=Staphylococcus aureus (strain USA300) GN=metS PE=3 SV=1;>tr|A0A0H3K743|A0A0H3K743_STAAE Methionine--tRNA ligase OS=Staphylococcus aureus (strain Newman) GN=metS PE=3 SV=1;>tr|A0A0E1VKQ3|A0A0E1VKQ3_	27	34	25	8	9	9	0.73352	1.34968	0.557475	-0.938905	-0.850883	-0.850883
A0A0H2XIQ2;A0A0H3K7Z9;A0A0E1VSG9	>tr|A0A0H2XIQ2|A0A0H2XIQ2_STAA3 Dihydrolipoyl dehydrogenase OS=Staphylococcus aureus (strain USA300) GN=lpdA PE=4 SV=1;>tr|A0A0H3K7Z9|A0A0H3K7Z9_STAAE Dihydrolipoyl dehydrogenase OS=Staphylococcus aureus (strain Newman) GN=pdhD PE=4 SV=1;>tr|A0A0E1VSG9|A0A	41	40	35	24	24	24	1.16655	1.04587	0.442485	-0.88497	-0.88497	-0.88497
A0A0H2XJ51	>tr|A0A0H2XJ51|A0A0H2XJ51_STAA3 Uncharacterized protein OS=Staphylococcus aureus (strain USA300) GN=SAUSA300_0812 PE=4 SV=1	17	25	26	12	14	13	-0.134889	1.16005	1.32191	-0.944223	-0.62049	-0.782356
A0A0H3K5Z1;A0A0H2XKC1;A0A0E1VNB4	>tr|A0A0H3K5Z1|A0A0H3K5Z1_STAAE 5-nucleotidase, lipoprotein e(P4) family protein OS=Staphylococcus aureus (strain Newman) GN=NWMN_0249 PE=4 SV=1;>tr|A0A0H2XKC1|A0A0H2XKC1_STAA3 5-nucleotidase, lipoprotein e(P4) family OS=Staphylococcus aureus (strain USA	167	185	171	189	210	203	-1.20484	-0.146932	-0.96975	0.0881591	1.32239	0.910977
A0A0H3K6A9;A0A0H2XJZ9	>tr|A0A0H3K6A9|A0A0H3K6A9_STAAE Uncharacterized protein OS=Staphylococcus aureus (strain Newman) GN=NWMN_0401 PE=4 SV=1;>tr|A0A0H2XJZ9|A0A0H2XJZ9_STAA3 Putative surface protein OS=Staphylococcus aureus (strain USA300) GN=SAUSA300_0408 PE=4 SV=1	18	33	31	6	6	5	0.1159	1.2749	1.12037	-0.811301	-0.811301	-0.888568
A0A0H3K6E7;A0A0H2XFQ3;A0A0E1VMP9	>tr|A0A0H3K6E7|A0A0H3K6E7_STAAE Cysteine synthase OS=Staphylococcus aureus (strain Newman) GN=NWMN_0475 PE=3 SV=1;>tr|A0A0H2XFQ3|A0A0H2XFQ3_STAA3 Cysteine synthase OS=Staphylococcus aureus (strain USA300) GN=cysK PE=3 SV=1;>tr|A0A0E1VMP9|A0A0E1VMP9_STAA3 C	48	43	32	25	19	21	1.39536	0.976755	0.0558146	-0.530238	-1.03257	-0.865126
A0A0H3K6R4;A0A0H2XI26;A0A0E1VLI8	>tr|A0A0H3K6R4|A0A0H3K6R4_STAAE Ribonucleotide-diphosphate reductase beta chain OS=Staphylococcus aureus (strain Newman) GN=nrdF PE=4 SV=1;>tr|A0A0H2XI26|A0A0H2XI26_STAA3 Ribonucleoside-diphosphate reductase, beta subunit OS=Staphylococcus aureus (strain U	17	13	12	8	5	5	1.4533	0.622841	0.415227	-0.415227	-1.03807	-1.03807
A0A0H3K6X4;A0A0H2XIS3;A0A0E1VNH1	>tr|A0A0H3K6X4|A0A0H3K6X4_STAAE Uncharacterized protein OS=Staphylococcus aureus (strain Newman) GN=NWMN_0362 PE=4 SV=1;>tr|A0A0H2XIS3|A0A0H2XIS3_STAA3 Putative staphylococcal enterotoxin OS=Staphylococcus aureus (strain USA300) GN=SAUSA300_0370 PE=4 SV=1;	11	17	18	3	4	5	0.199502	1.09726	1.24689	-0.997509	-0.847883	-0.698257
A0A0H3K7D7;A0A0H2XHD5;A0A0E1VKH3	>tr|A0A0H3K7D7|A0A0H3K7D7_STAAE Pyruvate dehydrogenase E1 component, alpha subunit OS=Staphylococcus aureus (strain Newman) GN=phdA PE=4 SV=1;>tr|A0A0H2XHD5|A0A0H2XHD5_STAA3 Pyruvate dehydrogenase E1 component, alpha subunit OS=Staphylococcus aureus (strai	30	28	26	19	20	18	1.26746	0.877475	0.487486	-0.877475	-0.68248	-1.07247
A0A0H3K7M9;A0A0H2XHC4;A0A0E1VLI0	>tr|A0A0H3K7M9|A0A0H3K7M9_STAAE 2,3-bisphosphoglycerate-independent phosphoglycerate mutase OS=Staphylococcus aureus (strain Newman) GN=pgm PE=3 SV=1;>tr|A0A0H2XHC4|A0A0H2XHC4_STAA3 2,3-bisphosphoglycerate-independent phosphoglycerate mutase OS=Staphylococ	12	10	15	7	5	4	0.742959	0.273722	1.44681	-0.430134	-0.899371	-1.13399
A0A0H3K807;A0A0H2XFZ6;A0A0E1VKV6	>tr|A0A0H3K807|A0A0H3K807_STAAE Uncharacterized protein OS=Staphylococcus aureus (strain Newman) GN=NWMN_0925 PE=4 SV=1;>tr|A0A0H2XFZ6|A0A0H2XFZ6_STAA3 Transcriptional regulator OS=Staphylococcus aureus (strain USA300) GN=SAUSA300_0958 PE=4 SV=1;>tr|A0A0E1	4	6	7	16	21	12	-1.06502	-0.760726	-0.608581	0.760726	1.52145	0.152145
A0A0H3K822;A0A0H2XJZ3;A0A0E1VSM0	>tr|A0A0H3K822|A0A0H3K822_STAAE Phosphoenolpyruvate-protein phosphotransferase OS=Staphylococcus aureus (strain Newman) GN=NWMN_0950 PE=3 SV=1;>tr|A0A0H2XJZ3|A0A0H2XJZ3_STAA3 Phosphoenolpyruvate-protein phosphotransferase OS=Staphylococcus aureus (strain U	9	12	11	2	2	2	0.550482	1.16977	0.963343	-0.894533	-0.894533	-0.894533
A0A0H3K8B6;A0A0H2XIN1;A0A0E1VK79	>tr|A0A0H3K8B6|A0A0H3K8B6_STAAE Carbamoyl-phosphate synthase small chain OS=Staphylococcus aureus (strain Newman) GN=pyrAA PE=3 SV=1;>tr|A0A0H2XIN1|A0A0H2XIN1_STAA3 Carbamoyl-phosphate synthase small chain OS=Staphylococcus aureus (strain USA300) GN=carA P	10	10	10	7	9	8	0.790569	0.790569	0.790569	-1.58114	0	-0.790569
A0A0H3K8N9;A0A0H2XIC6;A0A0E1VJH6	>tr|A0A0H3K8N9|A0A0H3K8N9_STAAE 30S ribosomal protein S1 OS=Staphylococcus aureus (strain Newman) GN=rpsA PE=4 SV=1;>tr|A0A0H2XIC6|A0A0H2XIC6_STAA3 30S ribosomal protein S1 OS=Staphylococcus aureus (strain USA300) GN=rpsA PE=4 SV=1;>tr|A0A0E1VJH6|A0A0E1VJH	46	39	37	21	20	23	1.35804	0.724286	0.543214	-0.905357	-0.995893	-0.724286
A0A0H3KAI8;A0A0H2XKG3	>tr|A0A0H3KAI8|A0A0H3KAI8_STAAE Fibronectin binding protein B OS=Staphylococcus aureus (strain Newman) GN=fnbB PE=4 SV=1;>tr|A0A0H2XKG3|A0A0H2XKG3_STAA3 Fibronectin binding protein B OS=Staphylococcus aureus (strain USA300) GN=fnbB PE=4 SV=1	38	44	36	10	9	11	0.81834	1.18659	0.695589	-0.900174	-0.961549	-0.838798
A0A0H3KAP8;A0A0H2XFW6;A0A0E1VPL2	>tr|A0A0H3KAP8|A0A0H3KAP8_STAAE Dihydroorotate dehydrogenase (quinone) OS=Staphylococcus aureus (strain Newman) GN=pyrD PE=3 SV=1;>tr|A0A0H2XFW6|A0A0H2XFW6_STAA3 Dihydroorotate dehydrogenase (quinone) OS=Staphylococcus aureus (strain USA300) GN=pyrD PE=3 S	10	11	12	7	6	9	0.359722	0.791387	1.22305	-0.935276	-1.36694	-0.0719443
A0A0H3KAU1;A0A0H2XHQ4;A0A0E1VLD3	>tr|A0A0H3KAU1|A0A0H3KAU1_STAAE Alkyl hydroperoxide reductase subunit F OS=Staphylococcus aureus (strain Newman) GN=ahpF PE=3 SV=1;>tr|A0A0H2XHQ4|A0A0H2XHQ4_STAA3 Alkyl hydroperoxide reductase, subunit F OS=Staphylococcus aureus (strain USA300) GN=ahpF PE=	16	12	14	9	9	6	1.35582	0.271163	0.813489	-0.542326	-0.542326	-1.35582
A0A0H3KBK6;A0A0H2XHX6;A0A0E1VJE4	>tr|A0A0H3KBK6|A0A0H3KBK6_STAAE Glyceraldehyde-3-phosphate dehydrogenase OS=Staphylococcus aureus (strain Newman) GN=gapA PE=3 SV=1;>tr|A0A0H2XHX6|A0A0H2XHX6_STAA3 Glyceraldehyde-3-phosphate dehydrogenase OS=Staphylococcus aureus (strain USA300) GN=gap PE=	102	126	102	91	82	78	0.29703	1.67678	0.29703	-0.335356	-0.852763	-1.08272
A0A0H3KCA3;A0A0H2XEW5;A0A0E1VSF6	>tr|A0A0H3KCA3|A0A0H3KCA3_STAAE Alpha-hemolysin OS=Staphylococcus aureus (strain Newman) GN=hla PE=4 SV=1;>tr|A0A0H2XEW5|A0A0H2XEW5_STAA3 Alpha-hemolysin OS=Staphylococcus aureus (strain USA300) GN=SAUSA300_1058 PE=4 SV=1;>tr|A0A0E1VSF6|A0A0E1VSF6_STAA3 Al	35	35	20	12	8	13	1.22069	1.22069	-0.0420927	-0.715575	-1.05232	-0.63139
A0A0H3KCK7;A0A0E1VK74;A0A0H2XIH6	>tr|A0A0H3KCK7|A0A0H3KCK7_STAAE Transketolase OS=Staphylococcus aureus (strain Newman) GN=tkt PE=3 SV=1;>tr|A0A0E1VK74|A0A0E1VK74_STAA3 Transketolase OS=Staphylococcus aureus subsp. aureus USA300_TCH959 GN=tkt PE=3 SV=1;>tr|A0A0H2XIH6|A0A0H2XIH6_STAA3 Tran	36	42	36	16	12	9	0.752303	1.16896	0.752303	-0.636564	-0.914337	-1.12267
A0A0H3KFA1;A0A0H2XGY0;A0A0E1VL01	>tr|A0A0H3KFA1|A0A0H3KFA1_STAAE FeS assembly protein SufD OS=Staphylococcus aureus (strain Newman) GN=sufD PE=4 SV=1;>tr|A0A0H2XGY0|A0A0H2XGY0_STAA3 FeS assembly protein SufD OS=Staphylococcus aureus (strain USA300) GN=sufD PE=4 SV=1;>tr|A0A0E1VL01|A0A0E1V	15	15	17	12	11	10	0.609938	0.609938	1.34186	-0.48795	-0.853913	-1.21988
A0A0H3KFX1;A0A0H2XK58;A0A0E1VKE4	>tr|A0A0H3KFX1|A0A0H3KFX1_STAAE Cell division protein FtsZ OS=Staphylococcus aureus (strain Newman) GN=ftsZ PE=3 SV=1;>tr|A0A0H2XK58|A0A0H2XK58_STAA3 Cell division protein FtsZ OS=Staphylococcus aureus (strain USA300) GN=ftsZ PE=3 SV=1;>tr|A0A0E1VKE4|A0A0E	31	24	22	18	18	18	1.77846	0.420362	0.0323355	-0.743718	-0.743718	-0.743718
A0A0H3KGM7;A0A0H2XEQ2;A0A0E1VH62	>tr|A0A0H3KGM7|A0A0H3KGM7_STAAE Glucose-6-phosphate 1-dehydrogenase OS=Staphylococcus aureus (strain Newman) GN=zwf PE=3 SV=1;>tr|A0A0H2XEQ2|A0A0H2XEQ2_STAA3 Glucose-6-phosphate 1-dehydrogenase OS=Staphylococcus aureus (strain USA300) GN=zwf PE=3 SV=1;>tr|	12	7	12	4	5	3	1.21724	-0.0419739	1.21724	-0.797503	-0.54566	-1.04935
A0A0H3KI65;A0A0H2XIY1	>tr|A0A0H3KI65|A0A0H3KI65_STAAE Hyaluronate lyase OS=Staphylococcus aureus (strain Newman) GN=hysA PE=4 SV=1;>tr|A0A0H2XIY1|A0A0H2XIY1_STAA3 Hyaluronate lyase OS=Staphylococcus aureus (strain USA300) GN=hysA PE=4 SV=1	8	20	20	4	1	5	-0.200546	1.24339	1.24339	-0.681857	-1.04284	-0.561529
A0A0H3KJ61;A0A0H2XI01;A0A0E1VX01	>tr|A0A0H3KJ61|A0A0H3KJ61_STAAE N-acetylmuramoyl-L-alanine amidase domain protein OS=Staphylococcus aureus (strain Newman) GN=NWMN_2543 PE=4 SV=1;>tr|A0A0H2XI01|A0A0H2XI01_STAA3 N-acetylmuramoyl-L-alanine amidase domain protein OS=Staphylococcus aureus (st	234	389	326	137	127	129	0.0915269	1.46443	0.906412	-0.767645	-0.85622	-0.838505
A6QHN3;A0A0E1VQJ5;A0A0H2XGD7	>sp|A6QHN3|PFKA_STAAE ATP-dependent 6-phosphofructokinase OS=Staphylococcus aureus (strain Newman) GN=pfkA PE=3 SV=1;>tr|A0A0E1VQJ5|A0A0E1VQJ5_STAA3 ATP-dependent 6-phosphofructokinase OS=Staphylococcus aureus subsp. aureus USA300_TCH959 GN=pfkA PE=3 SV=1;	13	17	19	12	10	7	0	0.903508	1.35526	-0.225877	-0.677631	-1.35526
P0C7Y5;P0C7Y0;P0C7Z7;P0C7Z2	>sp|P0C7Y5|PSMA1_STAAE Phenol-soluble modulin alpha 1 peptide OS=Staphylococcus aureus (strain Newman) GN=psmA1 PE=3 SV=1;>sp|P0C7Y0|PSMA1_STAA3 Phenol-soluble modulin alpha 1 peptide OS=Staphylococcus aureus (strain USA300) GN=psmA1 PE=1 SV=1;>sp|P0C7Z7|P	41	70	25	6	7	6	0.58833	1.71327	-0.0323258	-0.769354	-0.730563	-0.769354
P0C822;P0C817	>sp|P0C822|PSMA4_STAAE Phenol-soluble modulin alpha 4 peptide OS=Staphylococcus aureus (strain Newman) GN=psmA4 PE=3 SV=1;>sp|P0C817|PSMA4_STAA3 Phenol-soluble modulin alpha 4 peptide OS=Staphylococcus aureus (strain USA300) GN=psmA4 PE=1 SV=1	43	64	25	6	5	4	0.749596	1.60049	0.0202594	-0.749596	-0.790115	-0.830634
Q2FDM1;A0A0H3KAT9;A0A0E1VPK4	>sp|Q2FDM1|ISAB_STAA3 Immunodominant staphylococcal antigen B OS=Staphylococcus aureus (strain USA300) GN=isaB PE=3 SV=1;>tr|A0A0H3KAT9|A0A0H3KAT9_STAAE Immunodominant antigen B OS=Staphylococcus aureus (strain Newman) GN=isaB PE=4 SV=1;>tr|A0A0E1VPK4|A0A0	95	164	122	37	49	54	0.164986	1.55895	0.71045	-1.00675	-0.764323	-0.663311
Q2FDQ4;A6QK93;A0A0E1VPN2	>sp|Q2FDQ4|ALF1_STAA3 Fructose-bisphosphate aldolase class 1 OS=Staphylococcus aureus (strain USA300) GN=fda PE=3 SV=1;>sp|A6QK93|ALF1_STAAE Fructose-bisphosphate aldolase class 1 OS=Staphylococcus aureus (strain Newman) GN=fda PE=3 SV=1;>tr|A0A0E1VPN2|A0A	31	32	26	18	15	14	1.03628	1.16064	0.414513	-0.580319	-0.953381	-1.07773
Q2FDQ7;A6QK89;A0A0E1VMH4	>sp|Q2FDQ7|LDH2_STAA3 L-lactate dehydrogenase 2 OS=Staphylococcus aureus (strain USA300) GN=ldh2 PE=3 SV=1;>sp|A6QK89|LDH2_STAAE L-lactate dehydrogenase 2 OS=Staphylococcus aureus (strain Newman) GN=ldh2 PE=1 SV=1;>tr|A0A0E1VMH4|A0A0E1VMH4_STAA3 L-lactate	26	27	23	14	13	11	0.982124	1.12243	0.561214	-0.701517	-0.84182	-1.12243
Q2FDT8;A6QK59;A0A0E1VMT0	>sp|Q2FDT8|ISAA_STAA3 Probable transglycosylase IsaA OS=Staphylococcus aureus (strain USA300) GN=isaA PE=3 SV=1;>sp|A6QK59|ISAA_STAAE Probable transglycosylase IsaA OS=Staphylococcus aureus (strain Newman) GN=isaA PE=3 SV=1;>tr|A0A0E1VMT0|A0A0E1VMT0_STAA3	8	13	12	29	24	29	-1.20297	-0.664325	-0.772054	1.05933	0.520687	1.05933
Q2FDV8;A0A0H3KAL9;A0A0E1VMM3	>sp|Q2FDV8|CLPL_STAA3 ATP-dependent Clp protease ATP-binding subunit ClpL OS=Staphylococcus aureus (strain USA300) GN=clpL PE=3 SV=1;>tr|A0A0H3KAL9|A0A0H3KAL9_STAAE ATP-dependent Clp protease, ATP-binding subunit ClpC OS=Staphylococcus aureus (strain Newma	21	23	16	6	9	7	0.995485	1.26698	0.316745	-1.04073	-0.633491	-0.904987
Q2FE03;A0A0H3KF27	>sp|Q2FE03|FNBA_STAA3 Fibronectin-binding protein A OS=Staphylococcus aureus (strain USA300) GN=fnbA PE=3 SV=1;>tr|A0A0H3KF27|A0A0H3KF27_STAAE Fibronectin binding protein A OS=Staphylococcus aureus (strain Newman) GN=fnbA PE=4 SV=1	7	14	12	2	3	0	0.117363	1.34968	0.997587	-0.76286	-0.586816	-1.11495
Q2FE79;A6QJQ7;A0A0E1VQA6	>sp|Q2FE79|SBI_STAA3 Immunoglobulin-binding protein sbi OS=Staphylococcus aureus (strain USA300) GN=sbi PE=3 SV=1;>sp|A6QJQ7|SBI_STAAE Immunoglobulin-binding protein sbi OS=Staphylococcus aureus (strain Newman) GN=sbi PE=3 SV=1;>tr|A0A0E1VQA6|A0A0E1VQA6_ST	134	179	173	199	221	243	-1.49631	-0.325285	-0.481422	0.195171	0.767672	1.34017
Q2FEI5;A0A0H3KA29;A0A0E1VNR3	>sp|Q2FEI5|FDHL_STAA3 Putative formate dehydrogenase SAUSA300_2258 OS=Staphylococcus aureus (strain USA300) GN=SAUSA300_2258 PE=3 SV=1;>tr|A0A0H3KA29|A0A0H3KA29_STAAE Formate dehydrogenase homolog OS=Staphylococcus aureus (strain Newman) GN=NWMN_2210 PE=4	17	19	18	4	7	6	0.753903	1.04574	0.89982	-1.14301	-0.705264	-0.851181
Q2FEI9;A0A0H3KA24;A0A0E1VNR0	>sp|Q2FEI9|Y2254_STAA3 Putative 2-hydroxyacid dehydrogenase SAUSA300_2254 OS=Staphylococcus aureus (strain USA300) GN=SAUSA300_2254 PE=3 SV=1;>tr|A0A0H3KA24|A0A0H3KA24_STAAE D-isomer specific 2-hydroxyacid dehydrogenase family protein OS=Staphylococcus aur	11	15	8	4	4	3	0.734607	1.57416	0.104944	-0.734607	-0.734607	-0.944495
Q2FEP0;A6QJ91;A0A0E1VNQ6	>sp|Q2FEP0|RL4_STAA3 50S ribosomal protein L4 OS=Staphylococcus aureus (strain USA300) GN=rplD PE=3 SV=1;>sp|A6QJ91|RL4_STAAE 50S ribosomal protein L4 OS=Staphylococcus aureus (strain Newman) GN=rplD PE=3 SV=1;>tr|A0A0E1VNQ6|A0A0E1VNQ6_STAA3 50S ribosomal	11	12	12	8	9	10	0.408248	1.02062	1.02062	-1.42887	-0.816497	-0.204124
Q2FEP6;A6QJ85;A0A0E1VYE7	>sp|Q2FEP6|RL16_STAA3 50S ribosomal protein L16 OS=Staphylococcus aureus (strain USA300) GN=rplP PE=3 SV=1;>sp|A6QJ85|RL16_STAAE 50S ribosomal protein L16 OS=Staphylococcus aureus (strain Newman) GN=rplP PE=3 SV=1;>tr|A0A0E1VYE7|A0A0E1VYE7_STAA3 50S riboso	12	12	9	6	8	8	1.17987	1.17987	-0.0694043	-1.31868	-0.48583	-0.48583
Q2FEP8;A6QJ83;A0A0E1VNK4	>sp|Q2FEP8|RS17_STAA3 30S ribosomal protein S17 OS=Staphylococcus aureus (strain USA300) GN=rpsQ PE=3 SV=1;>sp|A6QJ83|RS17_STAAE 30S ribosomal protein S17 OS=Staphylococcus aureus (strain Newman) GN=rpsQ PE=3 SV=1;>tr|A0A0E1VNK4|A0A0E1VNK4_STAA3 30S riboso	8	11	10	6	7	7	-0.0858757	1.45989	0.944632	-1.11638	-0.60113	-0.60113
Q2FEQ1;A6QJ80;A0A0E1VYE3	>sp|Q2FEQ1|RL5_STAA3 50S ribosomal protein L5 OS=Staphylococcus aureus (strain USA300) GN=rplE PE=3 SV=1;>sp|A6QJ80|RL5_STAAE 50S ribosomal protein L5 OS=Staphylococcus aureus (strain Newman) GN=rplE PE=3 SV=1;>tr|A0A0E1VYE3|A0A0E1VYE3_STAA3 50S ribosomal	14	20	16	6	7	6	0.417247	1.41864	0.751044	-0.917942	-0.751044	-0.917942
Q2FEQ4;A6QJ77;A0A0E1VQR5	>sp|Q2FEQ4|RL6_STAA3 50S ribosomal protein L6 OS=Staphylococcus aureus (strain USA300) GN=rplF PE=3 SV=1;>sp|A6QJ77|RL6_STAAE 50S ribosomal protein L6 OS=Staphylococcus aureus (strain Newman) GN=rplF PE=3 SV=1;>tr|A0A0E1VQR5|A0A0E1VQR5_STAA3 50S ribosomal	18	20	15	12	12	13	0.896421	1.49404	0	-0.896421	-0.896421	-0.597614
Q2FEQ6;A0A0E1VYD9;A6QJ75	>sp|Q2FEQ6|RS5_STAA3 30S ribosomal protein S5 OS=Staphylococcus aureus (strain USA300) GN=rpsE PE=3 SV=1;>tr|A0A0E1VYD9|A0A0E1VYD9_STAA3 30S ribosomal protein S5 OS=Staphylococcus aureus subsp. aureus USA300_TCH959 GN=rpsE PE=3 SV=1;>sp|A6QJ75|RS5_STAAE 30	21	22	19	14	16	18	0.885615	1.21772	0.221404	-1.43912	-0.774913	-0.110702
Q2FES1;A6QJ60;A0A0E1VYC0	>sp|Q2FES1|RL13_STAA3 50S ribosomal protein L13 OS=Staphylococcus aureus (strain USA300) GN=rplM PE=3 SV=1;>sp|A6QJ60|RL13_STAAE 50S ribosomal protein L13 OS=Staphylococcus aureus (strain Newman) GN=rplM PE=3 SV=1;>tr|A0A0E1VYC0|A0A0E1VYC0_STAA3 50S riboso	12	20	17	10	9	8	-0.138809	1.52689	0.902256	-0.555234	-0.763447	-0.97166
Q2FEV0;A0A0H3KI52;A0A0E1VQR1	>sp|Q2FEV0|ASP23_STAA3 Alkaline shock protein 23 OS=Staphylococcus aureus (strain USA300) GN=asp23 PE=3 SV=1;>tr|A0A0H3KI52|A0A0H3KI52_STAAE Alkaline shock protein 23 OS=Staphylococcus aureus (strain Newman) GN=NWMN_2086 PE=4 SV=1;>tr|A0A0E1VQR1|A0A0E1VQR1	11	17	14	3	3	6	0.339032	1.35613	0.847579	-1.0171	-1.0171	-0.508548
Q2FEW1;A0A0H3K9S1;A0A0E1VQK7	>sp|Q2FEW1|URTF_STAA3 Probable uridylyltransferase SAUSA300_2130 OS=Staphylococcus aureus (strain USA300) GN=SAUSA300_2130 PE=3 SV=1;>tr|A0A0H3K9S1|A0A0H3K9S1_STAAE Uncharacterized protein OS=Staphylococcus aureus (strain Newman) GN=NWMN_2072 PE=4 SV=1;>tr	12	12	10	4	2	1	1.01784	1.01784	0.62384	-0.558173	-0.952177	-1.14918
Q2FF15;A6QIV7;A0A0E1VKF8	>sp|Q2FF15|GLYA_STAA3 Serine hydroxymethyltransferase OS=Staphylococcus aureus (strain USA300) GN=glyA PE=3 SV=1;>sp|A6QIV7|GLYA_STAAE Serine hydroxymethyltransferase OS=Staphylococcus aureus (strain Newman) GN=glyA PE=3 SV=1;>tr|A0A0E1VKF8|A0A0E1VKF8_STAA	13	13	13	7	7	6	0.907855	0.907855	0.907855	-0.812291	-0.812291	-1.09898
Q2FF95;A6QIM7;A0A0E1VNU2	>sp|Q2FF95|CH60_STAA3 60 kDa chaperonin OS=Staphylococcus aureus (strain USA300) GN=groL PE=3 SV=1;>sp|A6QIM7|CH60_STAAE 60 kDa chaperonin OS=Staphylococcus aureus (strain Newman) GN=groL PE=3 SV=1;>tr|A0A0E1VNU2|A0A0E1VNU2_STAA3 60 kDa chaperonin OS=Staph	29	37	31	23	23	20	0.289273	1.55156	0.604844	-0.65744	-0.65744	-1.1308
Q2FFA2;A0A0H3KHT5;A0A0E1VNT7	>sp|Q2FFA2|LUKL2_STAA3 Uncharacterized leukocidin-like protein 2 OS=Staphylococcus aureus (strain USA300) GN=SAUSA300_1975 PE=3 SV=1;>tr|A0A0H3KHT5|A0A0H3KHT5_STAAE Leukocidin/hemolysin toxin family S subunit OS=Staphylococcus aureus (strain Newman) GN=luk	594	726	697	439	351	352	0.400069	1.18243	1.01055	-0.518608	-1.04018	-1.03425
Q2FFA3;A0A0H3K9N1;A0A0E1VR14	>sp|Q2FFA3|LUKL1_STAA3 Uncharacterized leukocidin-like protein 1 OS=Staphylococcus aureus (strain USA300) GN=SAUSA300_1974 PE=3 SV=1;>tr|A0A0H3K9N1|A0A0H3K9N1_STAAE Leukocidin/hemolysin toxin family F subunit OS=Staphylococcus aureus (strain Newman) GN=luk	291	319	298	136	112	114	0.789667	1.06837	0.859344	-0.75317	-0.992061	-0.972153
Q2FFH4;A0A0H3K9H6;A0A0E1VRF4	>sp|Q2FFH4|Y1902_STAA3 Uncharacterized protein SAUSA300_1902 OS=Staphylococcus aureus (strain USA300) GN=SAUSA300_1902 PE=3 SV=1;>tr|A0A0H3K9H6|A0A0H3K9H6_STAAE Uncharacterized protein OS=Staphylococcus aureus (strain Newman) GN=NWMN_1859 PE=4 SV=1;>tr|A0A	8	14	12	2	2	1	0.26558	1.3279	0.973795	-0.796741	-0.796741	-0.973795
Q2FFY7;A0A0H3KH51;A0A0E1VGP7	>sp|Q2FFY7|PEPVL_STAA3 Putative dipeptidase SAUSA300_1697 OS=Staphylococcus aureus (strain USA300) GN=SAUSA300_1697 PE=3 SV=1;>tr|A0A0H3KH51|A0A0H3KH51_STAAE Peptidase M20/M25/M40 family protein OS=Staphylococcus aureus (strain Newman) GN=NWMN_1644 PE=4 SV	10	10	17	3	5	4	0.34792	0.34792	1.67634	-0.980502	-0.600953	-0.790728
Q2FG20;A6QHQ1;A0A0E1VGL6	>sp|Q2FG20|EZRA_STAA3 Septation ring formation regulator EzrA OS=Staphylococcus aureus (strain USA300) GN=ezrA PE=3 SV=1;>sp|A6QHQ1|EZRA_STAAE Septation ring formation regulator EzrA OS=Staphylococcus aureus (strain Newman) GN=ezrA PE=3 SV=1;>tr|A0A0E1VGL6	17	15	14	12	12	12	1.61374	0.645497	0.161374	-0.806872	-0.806872	-0.806872
Q2FG28;A0A0H3K910;A0A0E1VGN7	>sp|Q2FG28|Y1656_STAA3 Putative universal stress protein SAUSA300_1656 OS=Staphylococcus aureus (strain USA300) GN=SAUSA300_1656 PE=3 SV=1;>tr|A0A0H3K910|A0A0H3K910_STAAE Universal stress protein OS=Staphylococcus aureus (strain Newman) GN=NWMN_1604 PE=3 S	47	30	21	4	7	8	1.64491	0.628056	0.0897223	-0.92713	-0.747686	-0.687871
Q2FG40;A0A0H3K8Q4;A0A0E1VIR3	>sp|Q2FG40|KPYK_STAA3 Pyruvate kinase OS=Staphylococcus aureus (strain USA300) GN=pyk PE=3 SV=1;>tr|A0A0H3K8Q4|A0A0H3K8Q4_STAAE Pyruvate kinase OS=Staphylococcus aureus (strain Newman) GN=pykA PE=3 SV=1;>tr|A0A0E1VIR3|A0A0E1VIR3_STAA3 Pyruvate kinase OS=St	97	101	89	75	77	57	0.878393	1.12353	0.388127	-0.469838	-0.347272	-1.57294
Q2FG61;A6QHK9;A0A0E1VGT3	>sp|Q2FG61|TIG_STAA3 Trigger factor OS=Staphylococcus aureus (strain USA300) GN=tig PE=3 SV=1;>sp|A6QHK9|TIG_STAAE Trigger factor OS=Staphylococcus aureus (strain Newman) GN=tig PE=3 SV=1;>tr|A0A0E1VGT3|A0A0E1VGT3_STAA3 Trigger factor OS=Staphylococcus aur	13	10	12	6	5	2	1.15316	0.461266	0.922531	-0.461266	-0.691898	-1.3838
Q2FG72;A6QHJ8;A0A0E1VGV4	>sp|Q2FG72|SYV_STAA3 Valine--tRNA ligase OS=Staphylococcus aureus (strain USA300) GN=valS PE=3 SV=1;>sp|A6QHJ8|SYV_STAAE Valine--tRNA ligase OS=Staphylococcus aureus (strain Newman) GN=valS PE=3 SV=1;>tr|A0A0E1VGV4|A0A0E1VGV4_STAA3 Valine--tRNA ligase OS=S	23	24	22	8	7	11	0.897471	1.0227	0.772242	-0.980957	-1.10618	-0.605271
Q2FGE3;A6QHC3;A0A0E1VH17	>sp|Q2FGE3|DNAK_STAA3 Chaperone protein DnaK OS=Staphylococcus aureus (strain USA300) GN=dnaK PE=3 SV=1;>sp|A6QHC3|DNAK_STAAE Chaperone protein DnaK OS=Staphylococcus aureus (strain Newman) GN=dnaK PE=3 SV=1;>tr|A0A0E1VH17|A0A0E1VH17_STAA3 Chaperone protei	45	46	35	22	20	22	1.11317	1.19666	0.278294	-0.807051	-0.974028	-0.807051
Q2FH00;A0A0H3KCR5;A0A0E1VHH6	>sp|Q2FH00|DHA1_STAA3 Alanine dehydrogenase 1 OS=Staphylococcus aureus (strain USA300) GN=ald1 PE=3 SV=1;>tr|A0A0H3KCR5|A0A0H3KCR5_STAAE Alanine dehydrogenase OS=Staphylococcus aureus (strain Newman) GN=ald PE=3 SV=1;>tr|A0A0E1VHH6|A0A0E1VHH6_STAA3 Alanine	35	39	34	14	9	10	0.827574	1.11543	0.755611	-0.683648	-1.04346	-0.9715
Q2FHG4;A6QGH3;A0A0E1VJW7	>sp|Q2FHG4|PNP_STAA3 Polyribonucleotide nucleotidyltransferase OS=Staphylococcus aureus (strain USA300) GN=pnp PE=3 SV=1;>sp|A6QGH3|PNP_STAAE Polyribonucleotide nucleotidyltransferase OS=Staphylococcus aureus (strain Newman) GN=pnp PE=3 SV=1;>tr|A0A0E1VJW7	34	30	30	14	18	17	1.20346	0.729966	0.729966	-1.164	-0.690509	-0.808881
Q2FHI2;A6QGF6;A0A0E1VJX8	>sp|Q2FHI2|RS2_STAA3 30S ribosomal protein S2 OS=Staphylococcus aureus (strain USA300) GN=rpsB PE=3 SV=1;>sp|A6QGF6|RS2_STAAE 30S ribosomal protein S2 OS=Staphylococcus aureus (strain Newman) GN=rpsB PE=3 SV=1;>tr|A0A0E1VJX8|A0A0E1VJX8_STAA3 30S ribosomal	28	30	25	13	10	11	0.930199	1.14907	0.601893	-0.711328	-1.03963	-0.930199
Q2FHJ3;A6QGE5;A0A0E1VHR6	>sp|Q2FHJ3|SUCC_STAA3 Succinate--CoA ligase [ADP-forming] subunit beta OS=Staphylococcus aureus (strain USA300) GN=sucC PE=3 SV=1;>sp|A6QGE5|SUCC_STAAE Succinate--CoA ligase [ADP-forming] subunit beta OS=Staphylococcus aureus (strain Newman) GN=sucC PE=3 S	10	10	11	3	2	1	0.829293	0.829293	1.04563	-0.685068	-0.901406	-1.11774
Q2FHP4;A6QG93;A0A0E1VIB0	>sp|Q2FHP4|SYI_STAA3 Isoleucine--tRNA ligase OS=Staphylococcus aureus (strain USA300) GN=ileS PE=3 SV=1;>sp|A6QG93|SYI_STAAE Isoleucine--tRNA ligase OS=Staphylococcus aureus (strain Newman) GN=ileS PE=3 SV=1;>tr|A0A0E1VIB0|A0A0E1VIB0_STAA3 Isoleucine--tRNA	33	33	29	11	10	8	1.01288	1.01288	0.684379	-0.79388	-0.876006	-1.04026
Q2FHZ1;A0A0H3KC36;A0A0E1VKH0	>sp|Q2FHZ1|RNJ1_STAA3 Ribonuclease J 1 OS=Staphylococcus aureus (strain USA300) GN=rnj1 PE=3 SV=1;>tr|A0A0H3KC36|A0A0H3KC36_STAAE Ribonuclease J OS=Staphylococcus aureus (strain Newman) GN=rnj PE=3 SV=1;>tr|A0A0E1VKH0|A0A0E1VKH0_STAA3 Ribonuclease J OS=Sta	13	13	13	8	8	9	0.903696	0.903696	0.903696	-1.0328	-1.0328	-0.645497
Q2FIA7;A0A0H3K717;A0A0E1VJ96	>sp|Q2FIA7|Y871_STAA3 Uncharacterized protein SAUSA300_0871 OS=Staphylococcus aureus (strain USA300) GN=SAUSA300_0871 PE=3 SV=1;>tr|A0A0H3K717|A0A0H3K717_STAAE Fumarylacetoacetate hydrolase family protein OS=Staphylococcus aureus (strain Newman) GN=NWMN_08	12	23	14	7	5	7	0.100201	1.75351	0.400802	-0.651304	-0.951906	-0.651304
Q2FIL7;A6QF85;A0A0E1VTL2	>sp|Q2FIL7|ENO_STAA3 Enolase OS=Staphylococcus aureus (strain USA300) GN=eno PE=3 SV=1;>sp|A6QF85|ENO_STAAE Enolase OS=Staphylococcus aureus (strain Newman) GN=eno PE=3 SV=1;>tr|A0A0E1VTL2|A0A0E1VTL2_STAA3 Enolase OS=Staphylococcus aureus subsp. aureus USA	58	49	59	31	32	28	1.0688	0.434567	1.13927	-0.833899	-0.763428	-1.04531
Q2FIM0;A6QF82;A0A0E1VLF9	>sp|Q2FIM0|PGK_STAA3 Phosphoglycerate kinase OS=Staphylococcus aureus (strain USA300) GN=pgk PE=3 SV=1;>sp|A6QF82|PGK_STAAE Phosphoglycerate kinase OS=Staphylococcus aureus (strain Newman) GN=pgk PE=3 SV=1;>tr|A0A0E1VLF9|A0A0E1VLF9_STAA3 Phosphoglycerate k	52	53	50	22	19	23	0.92846	0.988361	0.808659	-0.868559	-1.04826	-0.808659
Q2FIN8;A6QF62;A0A0E1VTR0	>sp|Q2FIN8|SECA1_STAA3 Protein translocase subunit SecA 1 OS=Staphylococcus aureus (strain USA300) GN=secA1 PE=3 SV=1;>sp|A6QF62|SECA1_STAAE Protein translocase subunit SecA 1 OS=Staphylococcus aureus (strain Newman) GN=secA1 PE=3 SV=1;>tr|A0A0E1VTR0|A0A0E	30	28	30	26	26	26	1.18661	0.169516	1.18661	-0.847579	-0.847579	-0.847579
Q2FIS2;A0A0H3K6R0;A0A0E1VM13	>sp|Q2FIS2|LTAS_STAA3 Lipoteichoic acid synthase OS=Staphylococcus aureus (strain USA300) GN=ltaS PE=3 SV=1;>tr|A0A0H3K6R0|A0A0H3K6R0_STAAE Lipoteichoic acid synthase OS=Staphylococcus aureus (strain Newman) GN=NWMN_0687 PE=3 SV=1;>tr|A0A0E1VM13|A0A0E1VM13	10	14	15	8	8	7	-0.0984374	1.08281	1.37812	-0.689062	-0.689062	-0.984374
Q2FJ20;A6QES8;A0A0E1VLV7	>sp|Q2FJ20|SARA_STAA3 Transcriptional regulator SarA OS=Staphylococcus aureus (strain USA300) GN=sarA PE=3 SV=1;>sp|A6QES8|SARA_STAAE Transcriptional regulator SarA OS=Staphylococcus aureus (strain Newman) GN=sarA PE=1 SV=1;>tr|A0A0E1VLV7|A0A0E1VLV7_STAA3	12	10	9	5	1	4	1.2398	0.759878	0.519917	-0.43993	-1.39978	-0.679891
Q2FJ31;A0A0H3KB93;A0A0E1VLR4	>sp|Q2FJ31|ADH_STAA3 Alcohol dehydrogenase OS=Staphylococcus aureus (strain USA300) GN=adh PE=3 SV=1;>tr|A0A0H3KB93|A0A0H3KB93_STAAE Alcohol dehydrogenase OS=Staphylococcus aureus (strain Newman) GN=adh1 PE=3 SV=1;>tr|A0A0E1VLR4|A0A0E1VLR4_STAA3 GroES-like	48	51	40	14	13	13	0.985564	1.14832	0.551554	-0.858978	-0.913229	-0.913229
Q2FJ98;A6QEJ4;A0A0E1VK28	>sp|Q2FJ98|RPOB_STAA3 DNA-directed RNA polymerase subunit beta OS=Staphylococcus aureus (strain USA300) GN=rpoB PE=3 SV=2;>sp|A6QEJ4|RPOB_STAAE DNA-directed RNA polymerase subunit beta OS=Staphylococcus aureus (strain Newman) GN=rpoB PE=3 SV=1;>tr|A0A0E1VK	66	71	66	60	61	61	0.430134	1.60323	0.430134	-0.977577	-0.742959	-0.742959
Q2FJA2;A6QEJ0;A0A0E1VM41	>sp|Q2FJA2|RL1_STAA3 50S ribosomal protein L1 OS=Staphylococcus aureus (strain USA300) GN=rplA PE=3 SV=1;>sp|A6QEJ0|RL1_STAAE 50S ribosomal protein L1 OS=Staphylococcus aureus (strain Newman) GN=rplA PE=3 SV=1;>tr|A0A0E1VM41|A0A0E1VM41_STAA3 50S ribosomal	28	31	27	21	19	23	0.691572	1.34675	0.473181	-0.837167	-1.27395	-0.400384
Q2FJB5;A0A0H3K6F4;A0A0E1VK60	>sp|Q2FJB5|CLPC_STAA3 ATP-dependent Clp protease ATP-binding subunit ClpC OS=Staphylococcus aureus (strain USA300) GN=clpC PE=3 SV=1;>tr|A0A0H3K6F4|A0A0H3K6F4_STAAE ATP-dependent Clp protease, ATP-binding subunit ClpC OS=Staphylococcus aureus (strain Newma	34	35	29	17	11	18	1	1.1	0.5	-0.7	-1.3	-0.6
Q2FJM5;A6QE71;A0A0E1VNL8	>sp|Q2FJM5|GUAA_STAA3 GMP synthase [glutamine-hydrolyzing] OS=Staphylococcus aureus (strain USA300) GN=guaA PE=3 SV=1;>sp|A6QE71|GUAA_STAAE GMP synthase [glutamine-hydrolyzing] OS=Staphylococcus aureus (strain Newman) GN=guaA PE=3 SV=1;>tr|A0A0E1VNL8|A0A0E	34	32	30	14	13	13	1.09941	0.905395	0.711382	-0.840724	-0.937731	-0.937731
Q2FK29;A6QDL6;A0A0E1VLV1	>sp|Q2FK29|LDH1_STAA3 L-lactate dehydrogenase 1 OS=Staphylococcus aureus (strain USA300) GN=ldh1 PE=3 SV=2;>sp|A6QDL6|LDH1_STAAE L-lactate dehydrogenase 1 OS=Staphylococcus aureus (strain Newman) GN=ldh1 PE=1 SV=1;>tr|A0A0E1VLV1|A0A0E1VLV1_STAA3 L-lactate	26	31	28	12	8	11	0.661831	1.1582	0.86038	-0.728014	-1.12511	-0.827289
Q2FK44;A0A0H3K6G9;A0A0E1VNW9	>sp|Q2FK44|PFLB_STAA3 Formate acetyltransferase OS=Staphylococcus aureus (strain USA300) GN=pflB PE=3 SV=1;>tr|A0A0H3K6G9|A0A0H3K6G9_STAAE Formate acetyltransferase OS=Staphylococcus aureus (strain Newman) GN=pflB PE=4 SV=1;>tr|A0A0E1VNW9|A0A0E1VNW9_STAA3	282	153	160	74	77	63	1.76335	0.217672	0.301546	-0.728903	-0.692957	-0.860704
Q53653;A0A0H2XG16;A0A0E1VJD3	>sp|Q53653|CLFA_STAAE Clumping factor A OS=Staphylococcus aureus (strain Newman) GN=clfA PE=1 SV=1;>tr|A0A0H2XG16|A0A0H2XG16_STAA3 Clumping factor A OS=Staphylococcus aureus (strain USA300) GN=clfA PE=4 SV=1;>tr|A0A0E1VJD3|A0A0E1VJD3_STAA3 Clumping factor	4	10	12	1	1	2	-0.207614	1.03807	1.4533	-0.830455	-0.830455	-0.622841
