# Supplementary material for: The cell envelope of Staphylococcus aureus selectively controls the sorting of virulence factors
Source: Nat Commun. 2021 Oct 26;12:6193. doi: 10.1038/s41467-021-26517-z (PMC8548510; doi:10.1038/s41467-021-26517-z)
Supplement: Supplementary file 6 — Supplementary Data 3 [file 41467_2021_26517_MOESM6_ESM.xlsx]

## Sheet: Strains
Identifier	Designation	Strain Name	Description	Reference or source
VJT15.77	WT	LAC AH1263	ErmS USA300 parent strain	(Boles et al., 2010)
VJT23.52	∆lukAB	AH-LAC ∆lukAB	AH-LAC with a clean deletion of the lukAB gene	(DuMont et al., 2013)
VJT47.15	∆leukocidins	AH-LAC ∆lukAB/∆hlgACB::tet/∆lukED::kan/∆pvl::spec	AH-LAC mutant strain lacking all bicomponent leukocidins	(Blake et al., 2018)
VJT67.48	srtA::bursa	AH-LAC srtA::bursa	AH-LAC carrying the bursa aurealis transposon in the srtA gene	This study
VJT57.29	spa::bursa	AH-LAC spa::bursa	AH-LAC carrying the bursa aurealis transposon in the spa gene	This study
VJT27.85	∆saeQRS	AH-LAC ∆saeQRS::spec	AH-LAC carrying the aad cassette in replacement of the saeQRS operon	(Chapman et al., 2017)
VJT57.50	∆spa∆sbi	AH-LAC spa::bursa/sbi::kan	AH-LAC spa::bursa carrying the aphA3 cassette in the sbi gene	This study
VJT57.51	∆lukAB∆spa∆sbi	AH-LAC ∆lukAB/spa::bursa/sbi::kan	AH-LAC ∆lukAB/spa::bursa carrying the aphA3 cassette in the sbi gene	This study
VJT60.55	∆mprF	AH-LAC ∆mprF::kan	AH-LAC carrying the aphA3 cassette in replacement of the mprF gene	This study
VJT66.88	∆lukAB∆mprF	AH-LAC ∆lukAB/∆mprF::kan	AH-LAC ∆lukAB carrying the aphA3 cassette in replacement of the mprF gene	This study
VJT63.19	ypfP::bursa	AH-LAC ypfP::bursa	AH-LAC carrying the bursa aurealis transposon in the ypfP gene	This study
VJT80.39	gtaB::bursa	AH-LAC gtaB::bursa	AH-LAC carrying the bursa aurealis transposon in the gtaB gene	This study
VJT70.96	∆lukAB/ypfP::bursa	AH-LAC ∆lukAB/ypfP::bursa	AH-LAC ∆lukAB carrying the bursa aurealis transposon in the ypfP gene	This study
VJT66.90	∆spa∆sbi∆mprF	AH-LAC spa::bursa/sbi::kan/∆mprF::kan	AH-LAC ∆lukAB/spa::bursa/sbi::bursa carrying the aphA3 cassette in replacement of the mprF gene	This study
VJT72.86	∆spa∆sbi/ypfP::spec	AH-LAC spa::bursa/sbi::kan/ypfP::spec	AH-LAC ∆lukAB/spa::bursa/sbi::bursa carrying the aad9 cassette in the ypfP gene	This study
VJT63.20	atl::bursa	AH-LAC atl::bursa	AH-LAC carrying the bursa aurealis transposon in the atl gene	This study
VJT63.17	esaA::bursa	AH-LAC esaA::bursa	AH-LAC carrying the bursa aurealis transposon in the esaA gene	This study
VJT31.81	WT	LAC JE2	ErmS USA300 parent strain	(Fey et al., 2013)
VJT37.23	lukA	JE2 lukA::bursa	JE2 carrying the bursa aureulis transposon in the lukA gene (NE1300)	(Fey et al., 2013)
VJT62.01	spsA	JE2 spsA::bursa	JE2 carrying the bursa aureulis transposon in the spsA gene (NE535/NR-47078)	(Fey et al., 2013)
VJT62.02	secA2	JE2 secA2::bursa	JE2 carrying the bursa aureulis transposon in the secA2 gene (NE66/NR-46609)	(Fey et al., 2013)
VJT62.03	tatC	JE2 tatC::bursa	JE2 carrying the bursa aureulis transposon in the tatC gene (NE426/NR-46969)	(Fey et al., 2013)
VJT62.04	tatA	JE2 tatA::bursa	JE2 carrying the bursa aureulis transposon in the tatA gene (NE1650/NR-48192)	(Fey et al., 2013)
VJT62.12	yajC	JE2 yajC::bursa	JE2 carrying the bursa aureulis transposon in the yajC gene (NE995/NR-47538)	(Fey et al., 2013)
VJT62.19	esaA	JE2 esaA::bursa	JE2 carrying the bursa aureulis transposon in the esaA gene (NE383/NR-46926)	(Fey et al., 2013)
VJT62.20	essB	JE2 essB::bursa	JE2 carrying the bursa aureulis transposon in the essB gene (NE878/NR-47421)	(Fey et al., 2013)
VJT62.21	essC	JE2 essC::bursa	JE2 carrying the bursa aureulis transposon in the essC gene (NE148/NR-46691)	(Fey et al., 2013)
VJT62.07	srtA	JE2 srtA::bursa	JE2 carrying the bursa aureulis transposon in the srtA gene (NE1787/NR-48329)	(Fey et al., 2013)
VJT62.09	floA	JE2 floA::bursa	JE2 carrying the bursa aureulis transposon in the floA gene (NE184/NR-46727)	(Fey et al., 2013)
VJT62.10	crtM	JE2 crtM::bursa	JE2 carrying the bursa aureulis transposon in the crtM gene (NE1444/NR-47986)	(Fey et al., 2013)
VJT62.11	crtN	JE2 crtN::bursa	JE2 carrying the bursa aureulis transposon in the crtN gene (NE382/NR-46925)	(Fey et al., 2013)
VJT62.13	tagB	JE2 tagB::bursa	JE2 carrying the bursa aureulis transposon in the tagB gene (NE1374/NR-47916)	(Fey et al., 2013)
VJT62.14	tagX	JE2 tagX::bursa	JE2 carrying the bursa aureulis transposon in the tagX gene (NE1055/NR-47598)	(Fey et al., 2013)
VJT62.22	lgt	JE2 lgt::bursa	JE2 carrying the bursa aureulis transposon in the lgt gene (NE1905/NR-48447)	(Fey et al., 2013)
VJT62.08	ypfP	JE2 ypfP::bursa	JE2 carrying the bursa aureulis transposon in the ypfP gene (NE1663/NR-48205)	(Fey et al., 2013)
VJT62.05	atl	JE2 atl::bursa	JE2 carrying the bursa aureulis transposon in the atl gene (NE460/NR-47003)	(Fey et al., 2013)
VJT62.06	mecA	JE2 mecA::bursa	JE2 carrying the bursa aureulis transposon in the mecA gene (NE1868/NR-48410)	(Fey et al., 2013)
VJT62.23	dsbA	JE2 dsbA::bursa	JE2 carrying the bursa aureulis transposon in the dsbA gene (NE73/NR-46616)	(Fey et al., 2013)
VJT62.15	lrgA	JE2 lrgA::bursa	JE2 carrying the bursa aureulis transposon in the lrgA gene (NE1438/NR-47980)	(Fey et al., 2013)
VJT62.16	lrgB	JE2 lrgB::bursa	JE2 carrying the bursa aureulis transposon in the lrgB gene (NE1726/NR-48268)	(Fey et al., 2013)
VJT62.17	cidA	JE2 cidA::bursa	JE2 carrying the bursa aureulis transposon in the cidA gene (NE1692/NR-48234)	(Fey et al., 2013)
VJT62.18	cidB	JE2 cidB::bursa	JE2 carrying the bursa aureulis transposon in the cidB gene (NE935/NR-47478)	(Fey et al., 2013)
VJT4.79	MW2	MW2	CC1:USA400	(Baba et al., 2002)
VJT35.72	NRS786	NRS786	CC5: USA100	NARSA
VJT15.36	BK18807	BK18807	CC8: USA300	(Melehani et al., 2015)
VJT21.08	NRS484	NRS484	CC30: USA1100	NARSA
VJT38.11	MSSA#37	MSSA#37	CC45: USA600	(Thomsen et al., 2014)
VJT12.61	WT	LAC	USA300 parent strain	(CDC, 2003)
VJT36.12	∆psmα,β	LAC ∆psmα,β	LAC mutant lacking all psm genes	(Wang et al., 2007)
VJT36.14	∆psmα,β ∆hld	LAC ∆psmα,β ∆hld	LAC mutant lacking all psm genes and the translation of hld is abolished	(Wang et al., 2007)
VJT36.16	∆psmα,β ∆hld ∆pmt	LAC ∆psmα,β ∆hld ∆pmt	LAC mutant lacking all psm genes, the entire pmt locus, the translation of hld is abolished	(Chatterjee., 2013)
References
Baba, T., Takeuchi, F., Kuroda, M., Yuzawa, H., Aoki, K., Oguchi, A., Nagai, Y., Iwama, N., Asano, K., Naimi, T., et al. (2002). Genome and virulence determinants of high virulence community-acquired MRSA. Lancet 359, 1819-1827.
Blake, K.J., Baral, P., Voisin, T. et al. (2018) Staphylococcus aureus produces pain through pore-forming toxins and neuronal TRPV1 that is silenced by QX-314. Nat Commun 9, 37.
Boles, B.R., Thoendel, M., Roth, A.J., and Horswill, A.R. (2010). Identification of genes involved in polysaccharide-independent Staphylococcus aureus biofilm formation. PLoS One 5, e10146.
Centers for Disease Control and Prevention (CDC) (2003). Outbreaks of community-associated methicillin-resistant Staphylococcus aureus skin infections--Los Angeles County, California, 2002-2003. MMWR. Morbidity and mortality weekly report, 52(5), 88.
Chapman, J.R., Balasubramanian, D., Tam, K., Askenazi, M., Copin, R., Shopsin, B., Torres, V.J., and Ueberheide, B.M. (2017). Using Quantitative Spectrometry to Understand the Influence of Genetics and Nutritional Perturbations On the Virulence Potential of Staphylococcus aureus. Mol Cell Proteomics 16, S15-S28.
Chatterjee, S. S., Joo, H. S., Duong, A. C., Dieringer, T. D., Tan, V. Y., Song, Y., Fischer, E. R., Cheung, G. Y., Li, M., & Otto, M. (2013). Essential Staphylococcus aureus toxin export system. Nature medicine, 19(3), 364–367. https://doi.org/10.1038/nm.3047
DuMont, A.L., Yoong, P., Surewaard, B.G., Benson, M.A., Nijland, R., van Strijp, J.A., and Torres, V.J. (2013). Staphylococcus aureus elaborates leukocidin AB to mediate escape from within human neutrophils. Infection and immunity 81, 1830-1841.
Fey, P.D., Endres, J.L., Yajjala, V.K., Widhelm, T.J., Boissy, R.J., Bose, J.L., and Bayles, K.W. (2013). A genetic resource for rapid and comprehensive phenotype screening of nonessential Staphylococcus aureus genes. MBio 4, e00537-00512.
Melehani, J.H., James, D.B., DuMont, A.L., Torres, V.J., and Duncan, J.A. (2015). Staphylococcus aureus Leukocidin A/B (LukAB) Kills Human Monocytes via Host NLRP3 and ASC when Extracellular, but Not Intracellular. PLoS Pathog 11, e1004970.
Thomsen, I.P., Dumont, A.L., James, D.B., Yoong, P., Saville, B.R., Soper, N., Torres, V.J., and Creech, C.B. (2014). Children with invasive Staphylococcus aureus disease exhibit a potently neutralizing antibody response to the cytotoxin LukAB. Infection and immunity 82, 1234-1242.
Wang, R., Braughton, K. R., Kretschmer, D., Bach, T. H., Queck, S. Y., Li, M., Kennedy, A. D., Dorward, D. W., Klebanoff, S. J., Peschel, A., DeLeo, F. R., & Otto, M. (2007). Identification of novel cytolytic peptides as key virulence determinants for community-associated MRSA. Nature medicine, 13(12), 1510–1514. https://doi.org/10.1038/nm1656

## Sheet: Plasmids
Plasmid Name	Description	Reference
pJC1111	Single-copy integration vector that inserts at the SaPI1 site	(Chen et al., 2014)
pJC1111-PlukAB-lukA	pJC1111 vector with the lukAB promoter controlling the expression of lukA	This study
pJC1111-PlukAB-lukB	pJC1111 vector with the lukAB promoter controlling the expression of lukB	This study
pJC1111-PlukAB-lukAB	pJC1111 vector with the lukAB promoter controlling the expression of lukAB operon	This study
pOS1	Multi-copy vector	(Schneewind et al., 1992)
pOS1-PlukAB-lukAB	pOS1 vector with the lukAB promoter controlling the expression of lukAB operon	(DuMont et al., 2013)
pOS1-PlukAB-lukAss-3xflag-lukAB	pOS1 vector with the lukAB promoter controlling the expression of lukAB operon with a N-terminal 3x FLAG tag on mature LukA	This study
pOS1-PhrtAB	pOS1 vector with the hrtAB promoter	(Torres et al., 2007)
pOS1-PhrtAB-lukAB	pOS1 vector with the hrtAB promoter controlling the expression of lukAB operon	This study
pOS1-PhrtAB-pvl	pOS1 vector with the hrtAB promoter controlling the expression of pvl operon	This study
pOS1-PhrtAB-lukAss-snap-lukAB	pOS1 vector with the hrtAB promoter controlling the expression of lukAB operon with a N-terminal SNAP-tag on mature LukA	This study
pJC1111-PmprF-mprF	pJC1111 vector with the mprF promoter controlling the expression of mprF	This study
pJC1111-PmprF-mprF_flip+2	pJC1111 vector with the mprF promoter controlling the expression of truncated mprF (amino acid 1-393)	This study
pJC1111-PmprF-mprF_syn	pJC1111 vector with the mprF promoter controlling the expression of truncated mprF (amino acid 328-840)	This study
pJC1111-PmprF-mprF_D71A	pJC1111 vector with the mprF promoter controlling the expression of mprF with indicated exchanged amino acid	This study
pJC1111-PmprF-mprF_D206A	pJC1111 vector with the mprF promoter controlling the expression of mprF with indicated exchanged amino acid	This study
pJC1111-PmprF-mprF_K621A	pJC1111 vector with the mprF promoter controlling the expression of mprF with indicated exchanged amino acid	This study
pJC1111-PmprF-mprF_K731A	pJC1111 vector with the mprF promoter controlling the expression of mprF with indicated exchanged amino acid	This study
pJC1111-PypfP-ypfP-ltaA	pJC1111 vector with the ypfP promoter controlling the expression of ypfP-ltaA operon	This study
pJC1111-Pgeh-geh-6xHis	pJC1111 vector with the geh promoter controlling the expression of geh with a C-terminal His tag	This study
pJC1111-PscaH-scaH-6xHis	pJC1111 vector with the scaH promoter controlling the expression of scaH with a C-terminal His tag	This study
pJC1111-Phel-hel-6xHis	pJC1111 vector with the hel promoter controlling the expression of hel with a C-terminal His tag	This study
pJC1111-PssaA-ssaA-6xHis	pJC1111 vector with the ssaA promoter controlling the expression of ssaA with a C-terminal His tag	This study
pJC1111-PisaA-isaA-6xHis	pJC1111 vector with the isaA promoter controlling the expression of isaA with a C-terminal His tag	This study
pJC1111-PisaB-isaB-6xHis	pJC1111 vector with the isaB promoter controlling the expression of isaB with a C-terminal His tag	This study
pJC1111-Phla-hla-6xHis	pJC1111 vector with the hla promoter controlling the expression of hla with a C-terminal His tag	This study
pJC1111-PsarA-mCherry	pJC1111 vector with the sarA promoter controlling the expression of mCherry	This lab
pOS1-xylE	pOS1 vector containing xylE without a promoter	(Torres et al., 2007)
pOS1-PhrtAB-xylE	pOS1 vector with the hrtAB promoter controlling the expression of xylE	(Torres et al., 2007)
pOS1-gfp	pOS1 vector containing superfolder gfp without a promoter	(Benson et al., 2011)
pOS1-PlukAB-gfp	pOS1 vector with the lukAB promoter controlling the expression of superfolder gfp	This lab
References
Benson, M.A., Lilo, S., Wasserman, G.A., Thoendel, M., Smith, A., Horswill, A.R., Fraser, J., Novick, R.P., Shopsin, B., and Torres, V.J. (2011). Staphylococcus aureus regulates the expression and production of the staphylococcal superantigen-like secreted proteins in a Rot-dependent manner. Mol Microbiol 81, 659-675.
Chen, J., Yoong, P., Ram, G., Torres, V.J., and Novick, R.P. (2014). Single-copy vectors for integration at the SaPI1 attachment site for Staphylococcus aureus. Plasmid 76C, 1-7.
DuMont, A.L., Yoong, P., Day, C.J., Alonzo, F., 3rd, McDonald, W.H., Jennings, M.P., and Torres, V.J. (2013). Staphylococcus aureus LukAB cytotoxin kills human neutrophils by targeting the CD11b subunit of the integrin Mac-1. Proc Natl Acad Sci U S A 110, 10794-10799.
Schneewind, O., Model, P., and Fischetti, V.A. (1992). Sorting of protein A to the staphylococcal cell wall. Cell 70, 267-281.
Torres, V.J., Stauff, D.L., Pishchany, G., Bezbradica, J.S., Gordy, L.E., Iturregui, J., Anderson, K.L., Dunman, P.M., Joyce, S., and Skaar, E.P. (2007). A Staphylococcus aureus regulatory system that responds to host heme and modulates virulence. Cell Host Microbe 1, 109-119.

## Sheet: Primers
Identifier	Primer Name	Description	Sequence (5'-3')
VJT681	PlukAB.F	Forward primer to clone PlukAB into pJC1111 vector	cccctgcagGTGTTATTTGATTTCGTTCTATG
VJT824	lukA.R	Reverse primer to clone lukA into pJC1111 vector	cccggtaccTTATCCTTCTTTATAAGGTTTATTG
VJT1939	PlukAB.R	Reverse primer to clone PlukAB to be fused with lukB	CATTGTTATAACCTTCTTTCGTATG
VJT1940	lukB.F	Forward primer to clone lukB to be fused with PlukAB	catacgaaagaaggttataacaatgATTAAACAACTATGTAAAAATATC
VJT695	lukB.R	Reverse primer to clone lukB into pJC1111 vector	cccggtaccTTATTTCTTTTCATTATCATTAAGTAC
VJT2170	3xFLAG-1.R	Reverse primer 1 to add a 3x FLAG tag to the N-terminus of mature lukA	atcatgatctttataatcaccatcatgatctttataatcAGCTGAATTTGCTTGAGTCG
VJT2171	3xFLAG-2.R	Reverse primer 2 to add a 3x FLAG tag to the N-terminus of mature lukA	cccggatcctttgtcatcgtcatctttataatcaaTATCATGATCTTTATAATCACCAT
VJT199	PhrtAB-lukAB.F	Forward primer to clone lukAB into pOS1-PhrtAB vector	ggggctcgagATGAAAAATAAAAAACGTGTTTTAATAGC
VJT590	PhrtAB-lukAB.R	Reverse primer to clone lukAB into pOS1-PhrtAB vector	cccgaattcTTATTTCTTTTCATTATCATTAAGTAC
VJT2993	PhrtAB-pvl.F	Forward primer to clone pvl into pOS1-PhrtAB vector	gaagaaatagggagaagtgactcgagATGGTCAAAAAAAGACTATTAGCTG
VJT2994	PhrtAB-pvl.R	Reverse primer to clone pvl into pOS1-PhrtAB vector	gccttaaagacgatccggggaattcTTAGCTCATAGGATTTTTTTCCTTAG
VJT1931	mprF.F	Forward primer to clone PmprF-mprF into pJC1111 vector	ccccgtcgacACCAATGACTATATGTTTGTTGG
VJT1932	mprF.R	Reverse primer to clone PmprF-mprF into pJC1111 vector	cccggtaccTTATTTGTGACGTATTACACGC
VJT2697	ypfP-ltaA.F	Forward primer to clone PypfP-ypfP-ltaA into pJC1111 vector	ggccgctgcatgcctgcaggtcgacACTGAACCGCTCCTTTTTC
VJT2699	ypfP-ltaA.R	Reverse primer to clone PypfP-ypfP-ltaA into pJC1111 vector	cgcgcctgaattcgagctcggtaccACCTTACTTAGCTTTTTCTCTATTTAC
VJT2757	geh.F	Forward primer to clone Pgeh-geh-6xHis into pJC1111 vector	ccccgtcgacAGCAACCCCTTTGTTTAAATG
VJT2758	geh.R	Reverse primer to clone Pgeh-geh-6xHis into pJC1111 vector	cccggtaccttaatggtgatggtgatggtgACTTGCTTTCAATTGTGTTCC
VJT2769	scaH.F	Forward primer to clone PscaH-scaH-6xHis into pJC1111 vector	ccccgtcgacTTGTCACACTCCTATGTAGG
VJT2770	scaH.R	Reverse primer to clone PscaH-scaH-6xHis into pJC1111 vector	cccggtaccttaatggtgatggtgatggtgTTTACCTGTAATATATGATAATTCTTCAGC
VJT2755	hel.F	Forward primer to clone Phel-hel-6xHis into pJC1111 vector	ccccgtcgacAAGTTGGAAATACGTTGGAGC
VJT2756	hel.R	Reverse primer to clone Phel-hel-6xHis into pJC1111 vector	cccggtaccttaatggtgatggtgatggtgTTTAACTTCGCCTGTTTTAGG
VJT2761	ssaA.F	Forward primer to clone PssaA-ssaA-6xHis into pJC1111 vector	ccccgtcgacCTCCTGTTTGTCTTTCTCAAATC
VJT2762	ssaA.R	Reverse primer to clone PssaA-ssaA-6xHis into pJC1111 vector	cccggtaccttaatggtgatggtgatggtgGTGAATGAAGTTATAACCAGCAG
VJT2765	isaA.F	Forward primer to clone PisaA-isaA-6xHis into pJC1111 vector	ccccgtcgacGAGCTGCAGTTTATTTGCG
VJT2766	isaA.R	Reverse primer to clone PisaA-isaA-6xHis into pJC1111 vector	cccggtaccttaatggtgatggtgatggtgGAATCCCCAAGCACCTAAAC
VJT2767	isaB.F	Forward primer to clone PisaB-isaB-6xHis into pJC1111 vector	ccccgtcgacATATAACGCCTCCATGTTAATG
VJT2768	isaB.R	Reverse primer to clone PisaB-isaB-6xHis into pJC1111 vector	cccggtaccttaatggtgatggtgatggtgTTTACTTGTTTTGTATGGTGTATG
VJT2991	hla.F	Forward primer to clone Phla-hla-6xHis into pJC1111 vector	ccccgtcgacCTGAATTTTTCGAAATTTTATAGCC
VJT2992	hla.R	Reverse primer to clone Phla-hla-6xHis into pJC1111 vector	cccggatccttaatggtgatggtgatggtgATTTGTCATTTCTTCTTTTTCCC
VJT1914	mprF-up.F	Forward primer to clone the upstream of mprF into pIMAY vector	atgcggtaccGTAGGCGTTATTTTAGGTATTCCG
VJT1915	mprF-up.R	Reverse primer to clone the upstream of mprF to fuse with aphA3	CTGATTCATTTTTTCACATCAATTC
VJT1916	mprF-down.F	Forward primer to clone the downstream of mprF to fuse with aphA3	atgcgagctcGTTGAAATTCAATATGATGTTGC
VJT1917	mprF-down.R	Reverse primer to clone the downstream of mprF into pIMAY vector	TAATTAAAATCCAAGTGCTAAGAGG
VJT1918	mprF-kan.F	Forward primer to clone aphA3 to fuse with mprF upstream	gaattgatgtgaaaaaatgaatcagCTCGACGATAAACCCAGCGAAC
VJT1919	mprF-kan.R	Reverse primer to clone aphA3 to fuse with mprF downstream	cctcttagcacttggattttaattaCTTTTTAGACATCTAAATCTAGGTAC
VJT2224	mprF393.R	Reverse primer to clone PmprF-mprF_flip+2 into pJC1111 vector	cccggtaccTTATTGCTTATAAATACCAACTACATTCAG
VJT2226	mprF320.F	Forward primer to clone PmprF-mprF_syn into pJC1111 vector	gaaataattagaattgatgtgaaaaaatgGATATTATTGCTAAAATTCCATCA
VJT3053	mprF_D71A.F	Forward primer for site-directed mutagenesis to generate D71A mutation in mprF	GTTATTCTATCAATGTATGcTGTGATTTTATCTAGAGCT
VJT3054	mprF_D71A.R	Reverse primer for site-directed mutagenesis to generate D71A mutation in mprF	AGCTCTAGATAAAATCACAgCATACATTGATAGAATAAC
VJT3055	mprF_E206A.F	Forward primer for site-directed mutagenesis to generate E206A mutation in mprF	ACTTTAGTGTCGTGTGTTGcATGGTTAGCAGCTGCAGTT
VJT3056	mprF_E206A.R	Reverse primer for site-directed mutagenesis to generate E206A mutation in mprF	AACTGCAGCTGCTAACCATgCAACACACGACACTAAAGT
VJT3057	mprF_K621A.F	Forward primer for site-directed mutagenesis to generate K621A mutation in mprF	CGGTAAcCAATTTTTCgcATTAGGTGAAGAAGCAATTATTGATTTAACGC
VJT3058	mprF_K621A.R	Reverse primer for site-directed mutagenesis to generate K621A mutation in mprF	GCTTCTTCACCTAATgcGAAAAATTGgTTACCGAAATTATGATATAAAGG
VJT3059	mprF_D731A.F	Forward primer for site-directed mutagenesis to generate D731A mutation in mprF	CCAACATACTTTAATGATGCCATTTCAGTCGcTTTAATTAGATGGTTGCC
VJT3060	mprF_D731A.R	Reverse primer for site-directed mutagenesis to generate D731A mutation in mprF	GGCAACCATCTAATTAAAgCGACTGAAATGGCATCATTAAAGTATGTTGG
